# Supplementary material for: Extended-spectrum β-lactamase-producing Enterobacterales in diverse foodstuffs: a prospective, longitudinal study in the city of Basel, Switzerland
Source: Front Microbiol. 2023 Nov 22;14:1295037. doi: 10.3389/fmicb.2023.1295037 (PMC10703160; doi:10.3389/fmicb.2023.1295037)
Supplement: Supplementary file 1 [file Table_1.XLSX]

## Sheet: Table_S1
Table S1. Shops tested alog the two-year sampling period stratified by even or odd months across shop size.
Shop size - EVEN months
shop ID	Size	shop ID	Size	shop ID	Size	Total
4001/1	Big	4001/2a	Small	4001/2b	Small	1 big, 2 small
4051/1	Big	4051/2	Small			1 big, 1 small
4052/1	Big	4052/2a	Small	4052/2b	Small	1 big, 2 small
4053/1	Big	4053/2	Small			1 big, 1 small
4054/1	Big	4054/2a	Small	4054/2b	Small	1 big, 2 small
4055/1	Big	4055/2a	Small	4055/2b	Small	1 big, 2 small
4056/1	Big	4056/2a	Small	4056/2b	Small	1 big, 2 small
4057/1	Big	4057/2	Small			1 big, 1 small
4058/1	Big	4058/2	Big			2 big shops
4059/1	Big					1 big shop only
						24 shops tested in even months
Shop size- ODD months
shop ID	Size	shop ID	Size	shop ID	Size	Total
4001/3	Big	4001/2a	Small	4001/4a	Small	1 big, 2 small
4051/1	Big	4051/3	Small			1 big, 1 small
4052/1	Big	4052/2a	Small	4052/2b	Small	1 big, 2 small
4053/1	Big	4053/2	Small			1 big, 1 small
4054/1	Big	4054/2a	Small	4054/2b	Small	1 big, 2 small
4055/1	Big	4055/3	Big			1 big, 1 small
4056/1	Big	4056/2a	Small	4056/2b	Small	1 big, 2 small
4057/1	Big	4057/2	Small	4057/3a	Small	1 big, 2 small
4058/3	Big	4058/4	Big			2 big shops
4059/1	Big					1 big shop only
						24 shops tested in odd months
Shop ID labeling:
40xx refers to the postal code
a, b when two shops had to be tested for a given round

## Sheet: Table_S2
Table S2. Details of isolates recovered across the two-year sampling period, metadata, species identified and ESBL profile.
ID_sample	No_sample_Cantonal_Lab	Date_sampling	Assigned_month	Sampling_round	Month No.	District	Shop_ID	Shop_size	Source	Type_food	Product_consensus	Nation	Continent	Geographical_region	Country_origin	Eco_product	Growth_on_selective_plate	ID_Isolate	No_iso_Cantonal_Lab	Taxonomy_order	Taxonomy_genus	MALDI-TOF_ID_consensus	Stored	ESBL_positive	Sample_with_ESBL_positive
PL 0009	Ba170256	2017-05-29	May	Foodstuff 01	Odd	4052	4052/2a	Small	Greens	Herbs	Parsley	International	Europe	Western Europe	France	no	no	NA	NA	NA	NA	NA	NA	NA	no
PL 0004	Ba 170250	2017-05-29	May	Foodstuff 01	Odd	4051	4051/1	Large	Greens	Herbs	Basil	National	Europe	Central Europe	switzerland	no	no	NA	NA	NA	NA	NA	NA	NA	no
PL 0905	BA190395	2019-05-10	May	Foodstuff 23	Odd	4058	4058/3	Large	Greens	Herbs	Coriander	International	Asia	Southeast Asia	Vietnam	no	yes	SL 0972	BA190395	Enterobacterales	Escherichia	Escherichia coli	yes	yes	yes
PL 0905	BA190395	2019-05-10	May	Foodstuff 23	Odd	4058	4058/3	Large	Greens	Herbs	Coriander	International	Asia	Southeast Asia	Vietnam	no	yes	SL 0968	BA190395	Enterobacterales	Escherichia	Escherichia coli	yes	yes	yes
PL 0905	BA190395	2019-05-10	May	Foodstuff 23	Odd	4058	4058/3	Large	Greens	Herbs	Coriander	International	Asia	Southeast Asia	Vietnam	no	yes	SL 0969	BA190395	Enterobacterales	Klebsiella	Klebsiella pneumoniae	yes	yes	yes
PL 0905	BA190395	2019-05-10	May	Foodstuff 23	Odd	4058	4058/3	Large	Greens	Herbs	Coriander	International	Asia	Southeast Asia	Vietnam	no	yes	SL 0970	BA190395	Burkholderiales	Unknown	Fam. Alcaligenaceae	no	NT-D	yes
PL 0905	BA190395	2019-05-10	May	Foodstuff 23	Odd	4058	4058/3	Large	Greens	Herbs	Coriander	International	Asia	Southeast Asia	Vietnam	no	yes	SL 0971	BA190395	Burkholderiales	Unknown	Fam. Alcaligenaceae	no	NT-D	yes
PL 0905	BA190395	2019-05-10	May	Foodstuff 23	Odd	4058	4058/3	Large	Greens	Herbs	Coriander	International	Asia	Southeast Asia	Vietnam	no	yes	SL 0973	BA190395	Enterobacterales	Klebsiella	Klebsiella pneumoniae	no	NT-D	yes
PL 0905	BA190395	2019-05-10	May	Foodstuff 23	Odd	4058	4058/3	Large	Greens	Herbs	Coriander	International	Asia	Southeast Asia	Vietnam	no	yes	SL 0974	BA190395	Enterobacterales	Klebsiella	Klebsiella pneumoniae	no	NT-D	yes
PL 0905	BA190395	2019-05-10	May	Foodstuff 23	Odd	4058	4058/3	Large	Greens	Herbs	Coriander	International	Asia	Southeast Asia	Vietnam	no	yes	SL 0975	BA190395	Enterobacterales	Klebsiella	Klebsiella pneumoniae	no	NT-D	yes
PL 0905	BA190395	2019-05-11	May	Foodstuff 23	Odd	4058	4058/3	Large	Greens	Herbs	Coriander	International	Asia	Southeast Asia	Vietnam	no	yes	NoNumber	BA190395	Enterobacterales	Klebsiella	Klebsiella pneumoniae	yes	yes	yes
PL 0587	Ba180714	2018-08-31	September	Foodstuff 15	Odd	4058	4058/4	Large	Greens	Salad	Lettuce (lambs)	National	Europe	Central Europe	switzerland	no	yes	SL 0536	Ba180714	Pseudomonadales	Pseudomonas	Pseudomonas aeruginosa	no	NT-NE	no
PL 0587	Ba180714	2018-08-31	September	Foodstuff 15	Odd	4058	4058/4	Large	Greens	Salad	Lettuce (lambs)	National	Europe	Central Europe	switzerland	no	yes	SL 0537	Ba180714	Pseudomonadales	Pseudomonas	Pseudomonas putida	no	NT-NE	no
PL 0587	Ba180714	2018-08-31	September	Foodstuff 15	Odd	4058	4058/4	Large	Greens	Salad	Lettuce (lambs)	National	Europe	Central Europe	switzerland	no	yes	SL 0538	Ba180714	Enterobacterales	Enterobacter	Enterobacter cloacae	yes	no	no
PL 0587	Ba180714	2018-08-31	September	Foodstuff 15	Odd	4058	4058/4	Large	Greens	Salad	Lettuce (lambs)	National	Europe	Central Europe	switzerland	no	yes	SL 0540	Ba180714	Enterobacterales	Enterobacter	Enterobacter xiangfangensis	yes	no	no
PL 0146	Ba170592	2017-09-08	September	Foodstuff 04	Odd	4058	4058/3	Large	Greens	Herbs	Coriander	International	Asia	Southeast Asia	Vietnam	no	yes	SL 0064	Ba170592	Enterobacterales	Escherichia	Escherichia coli	yes	yes	yes
PL 0146	Ba170592	2017-09-08	September	Foodstuff 04	Odd	4058	4058/3	Large	Greens	Herbs	Coriander	International	Asia	Southeast Asia	Vietnam	no	yes	SL 0065	Ba170592	Enterobacterales	Escherichia	Escherichia coli	yes	yes	yes
PL 0146	Ba170592	2017-09-08	September	Foodstuff 04	Odd	4058	4058/3	Large	Greens	Herbs	Coriander	International	Asia	Southeast Asia	Vietnam	no	yes	SL 0063	Ba170592	NA	NA	NA	no	NT-NI	yes
PL 0146	Ba170592	2017-09-08	September	Foodstuff 04	Odd	4058	4058/3	Large	Greens	Herbs	Coriander	International	Asia	Southeast Asia	Vietnam	no	yes	SL 0066	Ba170592	NA	NA	NA	no	NT-NI	yes
PL 0639	Ba180867	2018-11-09	November	Foodstuff 17	Odd	4051	4051/3	Small	Greens	Herbs	Water spinach	International	Asia	Southeast Asia	Thailand	no	yes	SL 0618	Ba180867	Aeromonadales	Aeromonas	Aeromonas sp.	no	NT-NE	no
PL 0639	Ba180867	2018-11-09	November	Foodstuff 17	Odd	4051	4051/3	Small	Greens	Herbs	Water spinach	International	Asia	Southeast Asia	Thailand	no	yes	SL 0619	Ba180867	Pseudomonadales	Pseudomonas	Pseudomonas putida	no	NT-NE	no
PL 0639	Ba180867	2018-11-09	November	Foodstuff 17	Odd	4051	4051/3	Small	Greens	Herbs	Water spinach	International	Asia	Southeast Asia	Thailand	no	yes	SL 0620	Ba180867	Pseudomonadales	Pseudomonas	Pseudomonas putida	no	NT-NE	no
PL 0639	Ba180867	2018-11-09	November	Foodstuff 17	Odd	4051	4051/3	Small	Greens	Herbs	Water spinach	International	Asia	Southeast Asia	Thailand	no	yes	SL 0617	Ba180867	Enterobacterales	Enterobacter	Enterobacter cloacae complex	yes	no	no
PL 0061	Ba170359	2017-06-23	June	Foodstuff 02	Even	4056	4056/2b	Small	Chicken	Chicken	Chicken (wings)	National	Europe	Central Europe	switzerland	no	yes	SL 0018	Ba170359	Enterobacterales	Escherichia	Escherichia coli	no	NT-D	no
PL 0067	Ba170365	2017-06-23	June	Foodstuff 02	Even	4058	4058/1	Large	Chicken	Chicken	Chicken (breast)	International	Europe	Central Europe	Hungary	no	yes	SL 0021	Ba170365	Enterobacterales	Escherichia	Escherichia coli	yes	yes	yes
PL 0067	Ba170365	2017-06-23	June	Foodstuff 02	Even	4058	4058/1	Large	Chicken	Chicken	Chicken (breast)	International	Europe	Central Europe	Hungary	no	yes	SL 0022	Ba170365	Enterobacterales	Escherichia	Escherichia coli	yes	yes	yes
PL 0247	Ba170893	2017-12-08	December	Foodstuff 07	Even	4053	4053/2	Small	Greens	Herbs	Mint	National	Europe	Central Europe	switzerland	no	yes	SL 0170	Ba170893	Pseudomonadales	Pseudomonas	Pseudomonas putida	no	NT-NE	no
PL 0247	Ba170893	2017-12-08	December	Foodstuff 07	Even	4053	4053/2	Small	Greens	Herbs	Mint	National	Europe	Central Europe	switzerland	no	yes	SL 0171	Ba170893	Pseudomonadales	Pseudomonas	Pseudomonas putida	no	NT-NE	no
PL 0247	Ba170893	2017-12-08	December	Foodstuff 07	Even	4053	4053/2	Small	Greens	Herbs	Mint	National	Europe	Central Europe	switzerland	no	yes	SL 0169	Ba170893	Enterobacterales	Enterobacter	Enterobacter cloacae	yes	no	no
PL 0247	Ba170893	2017-12-08	December	Foodstuff 07	Even	4053	4053/2	Small	Greens	Herbs	Mint	National	Europe	Central Europe	switzerland	no	yes	SL 0172	Ba170893	Enterobacterales	Enterobacter	Enterobacter cloacae	yes	no	no
PL 0345	Ba180095	2018-02-02	February	Foodstuff 09	Even	4058	4058/1	Large	Chicken	Chicken	Chicken (breast)	International	Europe	Central Europe	Hungary	no	yes	SL 0299	Ba180095	Enterobacterales	Escherichia	Escherichia coli	yes	yes	yes
PL 0345	Ba180095	2018-02-02	February	Foodstuff 09	Even	4058	4058/1	Large	Chicken	Chicken	Chicken (breast)	International	Europe	Central Europe	Hungary	no	yes	SL 0300	Ba180095	NA	NA	NA	no	NT-NI	yes
PL 0345	Ba180095	2018-02-02	February	Foodstuff 09	Even	4058	4058/1	Large	Chicken	Chicken	Chicken (breast)	International	Europe	Central Europe	Hungary	no	yes	SL 0298	Ba180095	Enterobacterales	Escherichia	Escherichia coli	no	NT-D	yes
PL 0345	Ba180095	2018-02-02	February	Foodstuff 09	Even	4058	4058/1	Large	Chicken	Chicken	Chicken (breast)	International	Europe	Central Europe	Hungary	no	yes	SL 0301	Ba180095	Enterobacterales	Escherichia	Escherichia coli	no	NT-D	yes
PL 0762	BA190083	2019-02-08	February	Foodstuff 20	Even	4052	4052/1	Large	Chicken	Chicken	Chicken (wings)	National	Europe	Central Europe	switzerland	yes	yes	SL 0775	BA190083	NA	NA	NA	no	NT-NI	no
PL 0762	BA190083	2019-02-08	February	Foodstuff 20	Even	4052	4052/1	Large	Chicken	Chicken	Chicken (wings)	National	Europe	Central Europe	switzerland	yes	yes	SL 0777	BA190083	Enterobacterales	Serratia	Serratia liquefaciens	yes	no	no
PL 0790	BA190111	2019-02-08	February	Foodstuff 20	Even	4059	4059/1	Large	Chicken	Chicken	Chicken (breast)	International	Europe	Central Europe	Slovenia	no	yes	SL 0812	BA190111	Enterobacterales	Escherichia	Escherichia coli	yes	yes	yes
PL 0790	BA190111	2019-02-08	February	Foodstuff 20	Even	4059	4059/1	Large	Chicken	Chicken	Chicken (breast)	International	Europe	Central Europe	Slovenia	no	yes	SL 0813	BA190111	Enterobacterales	Escherichia	Escherichia coli	yes	yes	yes
PL 0790	BA190111	2019-02-08	February	Foodstuff 20	Even	4059	4059/1	Large	Chicken	Chicken	Chicken (breast)	International	Europe	Central Europe	Slovenia	no	yes	SL 0815	BA190111	Enterobacterales	Escherichia	Escherichia coli	yes	yes	yes
PL 0790	BA190111	2019-02-08	February	Foodstuff 20	Even	4059	4059/1	Large	Chicken	Chicken	Chicken (breast)	International	Europe	Central Europe	Slovenia	no	yes	SL 0814	BA190111	Enterobacterales	Escherichia	Escherichia coli	no	NT-D	yes
PL 0854	BA190278	2019-04-05	April	Foodstuff 22	Even	4055	4055/1	Large	Chicken	Chicken	Chicken (wings)	National	Europe	Central Europe	switzerland	no	yes	SL 0901	BA190278	Enterobacterales	Serratia	Serratia fonticola	yes	yes	yes
PL 0854	BA190278	2019-04-05	April	Foodstuff 22	Even	4055	4055/1	Large	Chicken	Chicken	Chicken (wings)	National	Europe	Central Europe	switzerland	no	yes	SL 0899	BA190278	Pseudomonadales	Pseudomonas	Pseudomonas aeruginosa	no	NT-NE	yes
PL 0854	BA190278	2019-04-05	April	Foodstuff 22	Even	4055	4055/1	Large	Chicken	Chicken	Chicken (wings)	National	Europe	Central Europe	switzerland	no	yes	SL 0900	BA190278	Pseudomonadales	Pseudomonas	Pseudomonas aeruginosa	no	NT-NE	yes
PL 0854	BA190278	2019-04-05	April	Foodstuff 22	Even	4055	4055/1	Large	Chicken	Chicken	Chicken (wings)	National	Europe	Central Europe	switzerland	no	yes	SL 0902	BA190278	Enterobacterales	Unknown	Fam. Enterobacteriaceae	no	NT-D	yes
PL 0890	BA190380	2019-05-10	May	Foodstuff 23	Odd	4054	4054/1	Large	Chicken	Chicken	Chicken (breast)	International	Europe	Central Europe	Hungary	no	yes	SL 0948	BA190380	Enterobacterales	Moellerella	Moellerella wisconsensis	yes	yes	yes
PL 0890	BA190380	2019-05-10	May	Foodstuff 23	Odd	4054	4054/1	Large	Chicken	Chicken	Chicken (breast)	International	Europe	Central Europe	Hungary	no	yes	SL 0950	BA190380	Pseudomonadales	Pseudomonas	Pseudomonas aeruginosa	no	NT-NE	yes
PL 0890	BA190380	2019-05-10	May	Foodstuff 23	Odd	4054	4054/1	Large	Chicken	Chicken	Chicken (breast)	International	Europe	Central Europe	Hungary	no	yes	SL 0951	BA190380	Pseudomonadales	Pseudomonas	Pseudomonas aeruginosa	no	NT-NE	yes
PL 0890	BA190380	2019-05-10	May	Foodstuff 23	Odd	4054	4054/1	Large	Chicken	Chicken	Chicken (breast)	International	Europe	Central Europe	Hungary	no	yes	SL 0949	BA190380	Enterobacterales	Moellerella	Moellerella wisconsensis	no	NT-D	yes
PL 0944	BA190553	2019-05-31	June	Foodstuff 24	Even	4057	4057/2	Small	Chicken	Chicken	Chicken (leg)	National	Europe	Central Europe	switzerland	no	yes	SL 1024	BA190553	Enterobacterales	Serratia	Serratia sp.	yes	yes	yes
PL 0944	BA190553	2019-05-31	June	Foodstuff 24	Even	4057	4057/2	Small	Chicken	Chicken	Chicken (leg)	National	Europe	Central Europe	switzerland	no	yes	SL 1025	BA190553	NA	NA	NA	no	NT-NI	yes
PL 0944	BA190553	2019-05-31	June	Foodstuff 24	Even	4057	4057/2	Small	Chicken	Chicken	Chicken (leg)	National	Europe	Central Europe	switzerland	no	yes	SL 1026	BA190553	NA	NA	NA	no	NT-NI	yes
PL 0944	BA190553	2019-05-31	June	Foodstuff 24	Even	4057	4057/2	Small	Chicken	Chicken	Chicken (leg)	National	Europe	Central Europe	switzerland	no	yes	SL 1027	BA190553	Pseudomonadales	Pseudomonas	Pseudomonas aeruginosa	no	NT-NE	yes
PL 0250	Ba170896	2017-12-08	December	Foodstuff 07	Even	4054	4054/1	Large	Greens	Sprouts	Sprouts (radish)	International	Europe	Multiple origins	Italy/France	yes	yes	SL 0176	Ba170896	NA	NA	NA	no	NT-NI	no
PL 0250	Ba170896	2017-12-08	December	Foodstuff 07	Even	4054	4054/1	Large	Greens	Sprouts	Sprouts (radish)	International	Europe	Multiple origins	Italy/France	yes	yes	SL 0175	Ba170896	Enterobacterales	Citrobacter	Citrobacter portucalensis	yes	no	no
PL 0250	Ba170896	2017-12-08	December	Foodstuff 07	Even	4054	4054/1	Large	Greens	Sprouts	Sprouts (radish)	International	Europe	Multiple origins	Italy/France	yes	yes	SL 0177	Ba170896	Enterobacterales	Enterobacter	Enterobacter cloacae complex	yes	no	no
PL 0283	Ba180011	2018-01-05	January	Foodstuff 08	Odd	4052	4052/2a	Small	Greens	Herbs	Cress	International	Europe	Western Europe	France	no	yes	SL 0221	Ba180011	Pseudomonadales	Pseudomonas	Pseudomonas putida	no	NT-NE	no
PL 0283	Ba180011	2018-01-05	January	Foodstuff 08	Odd	4052	4052/2a	Small	Greens	Herbs	Cress	International	Europe	Western Europe	France	no	yes	SL 0222	Ba180011	Pseudomonadales	Pseudomonas	Pseudomonas putida	no	NT-NE	no
PL 0283	Ba180011	2018-01-05	January	Foodstuff 08	Odd	4052	4052/2a	Small	Greens	Herbs	Cress	International	Europe	Western Europe	France	no	yes	SL 0220	Ba180011	Enterobacterales	Enterobacter	Enterobacter aerogenes	yes	no	no
PL 0563	Ba180690	2018-08-31	September	Foodstuff 15	Odd	4052	4052/2a	Small	Greens	Herbs	Cress	International	Europe	Western Europe	France	no	yes	SL 0499	Ba180690	Pseudomonadales	Pseudomonas	Pseudomonas aeruginosa	no	NT-NE	no
PL 0563	Ba180690	2018-08-31	September	Foodstuff 15	Odd	4052	4052/2a	Small	Greens	Herbs	Cress	International	Europe	Western Europe	France	no	yes	SL 0500	Ba180690	Pseudomonadales	Pseudomonas	Pseudomonas putida	no	NT-NE	no
PL 0563	Ba180690	2018-08-31	September	Foodstuff 15	Odd	4052	4052/2a	Small	Greens	Herbs	Cress	International	Europe	Western Europe	France	no	yes	SL 0498	Ba180690	Pseudomonadales	Pseudomonas	Pseudomonas sp.	no	NT-NE	no
PL 0626	Ba180782	2018-10-05	October	Foodstuff 16	Even	4058	4058/1	Large	Chicken	Chicken	Chicken (breast)	International	Europe	Western Europe	France	yes	yes	SL 0599	Ba180782	Enterobacterales	Escherichia	Escherichia coli	yes	yes	yes
PL 0626	Ba180782	2018-10-05	October	Foodstuff 16	Even	4058	4058/1	Large	Chicken	Chicken	Chicken (breast)	International	Europe	Western Europe	France	yes	yes	SL 0600	Ba180782	Enterobacterales	Escherichia	Escherichia coli	yes	yes	yes
PL 0626	Ba180782	2018-10-05	October	Foodstuff 16	Even	4058	4058/1	Large	Chicken	Chicken	Chicken (breast)	International	Europe	Western Europe	France	yes	yes	SL 0601	Ba180782	Pseudomonadales	Pseudomonas	Pseudomonas sp.	no	NT-NE	yes
PL 0803	BA190185	2019-03-01	March	Foodstuff 21	Odd	4052	4052/2a	Small	Greens	Salad	Endive	International	Europe	Western Europe	France	no	yes	SL 0833	BA190185	Pseudomonadales	Pseudomonas	Pseudomonas putida	no	NT-NE	no
PL 0803	BA190185	2019-03-01	March	Foodstuff 21	Odd	4052	4052/2a	Small	Greens	Salad	Endive	International	Europe	Western Europe	France	no	yes	SL 0832	BA190185	Enterobacterales	Enterobacter	Enterobacter cloacae	no	NT-D	no
PL 0803	BA190185	2019-03-01	March	Foodstuff 21	Odd	4052	4052/2a	Small	Greens	Salad	Endive	International	Europe	Western Europe	France	no	yes	SL 0834	BA190185	Enterobacterales	Enterobacter	Enterobacter cloacae	yes	no	no
PL 0100	Ba170452	2017-08-11	August	Foodstuff 03	Even	4056	4056/2a	Small	Greens	Herbs	Coriander	Unknown	Unknown	Unknown	Unknown	no	yes	SL 0036	Ba170452	Enterobacterales	Escherichia	Escherichia coli	yes	yes	yes
PL 0100	Ba170452	2017-08-11	August	Foodstuff 03	Even	4056	4056/2a	Small	Greens	Herbs	Coriander	Unknown	Unknown	Unknown	Unknown	no	yes	SL 0037	Ba170452	Enterobacterales	Klebsiella	Klebsiella pneumoniae	yes	yes	yes
PL 0100	Ba170452	2017-08-11	August	Foodstuff 03	Even	4056	4056/2a	Small	Greens	Herbs	Coriander	Unknown	Unknown	Unknown	Unknown	no	yes	SL 0035	Ba170452	NA	NA	NA	no	NT-NI	yes
PL 0579	Ba180706	2018-08-31	September	Foodstuff 15	Odd	4056	4056/2a	Small	Greens	Herbs	Coriander	Unknown	Unknown	Unknown	Unknown	no	yes	SL 0520	Ba180706	NA	NA	NA	no	NT-NI	no
PL 0579	Ba180706	2018-08-31	September	Foodstuff 15	Odd	4056	4056/2a	Small	Greens	Herbs	Coriander	Unknown	Unknown	Unknown	Unknown	no	yes	SL 0521	Ba180706	Pseudomonadales	Pseudomonas	Pseudomonas aeruginosa	no	NT-NE	no
PL 0579	Ba180706	2018-08-31	September	Foodstuff 15	Odd	4056	4056/2a	Small	Greens	Herbs	Coriander	Unknown	Unknown	Unknown	Unknown	no	yes	SL 0522	Ba180706	Enterobacterales	Enterobacter	Enterobacter cloacae	yes	no	no
PL 0181	Ba170753	2017-10-13	October	Foodstuff 05	Even	4057	4057/1	Large	Greens	Herbs	Rocket	International	Europe	Southern Europe	Italy	no	yes	SL 0103	Ba170753	NA	NA	NA	no	NT-NI	no
PL 0181	Ba170753	2017-10-13	October	Foodstuff 05	Even	4057	4057/1	Large	Greens	Herbs	Rocket	International	Europe	Southern Europe	Italy	no	yes	SL 0102	Ba170753	Pseudomonadales	Pseudomonas	Pseudomonas putida	no	NT-NE	no
PL 0181	Ba170753	2017-10-13	October	Foodstuff 05	Even	4057	4057/1	Large	Greens	Herbs	Rocket	International	Europe	Southern Europe	Italy	no	yes	SL 0101	Ba170753	Enterobacterales	Enterobacter	Enterobacter cloacae	yes	no	no
PL 0309	Ba180037	2018-01-05	January	Foodstuff 08	Odd	4059	4059/1	Large	Greens	Herbs	Rocket	International	Europe	Southern Europe	Italy	no	yes	SL 0259	Ba180037	Enterobacterales	Enterobacter	Enterobacter cloacae	yes	yes	yes
PL 0309	Ba180037	2018-01-05	January	Foodstuff 08	Odd	4059	4059/1	Large	Greens	Herbs	Rocket	International	Europe	Southern Europe	Italy	no	yes	SL 0260	Ba180037	Pseudomonadales	Pseudomonas	Pseudomonas putida	no	NT-NE	yes
PL 0309	Ba180037	2018-01-05	January	Foodstuff 08	Odd	4059	4059/1	Large	Greens	Herbs	Rocket	International	Europe	Southern Europe	Italy	no	yes	SL 0261	Ba180037	Pseudomonadales	Pseudomonas	Pseudomonas sp.	no	NT-NE	yes
PL 0581	Ba180708	2018-08-31	September	Foodstuff 15	Odd	4057	4057/1	Large	Greens	Herbs	Rocket	International	Europe	Southern Europe	Italy	no	yes	SL 0525	Ba180708	NA	NA	NA	no	NT-NI	no
PL 0581	Ba180708	2018-08-31	September	Foodstuff 15	Odd	4057	4057/1	Large	Greens	Herbs	Rocket	International	Europe	Southern Europe	Italy	no	yes	SL 0526	Ba180708	Enterobacterales	Enterobacter	Enterobacter cloacae complex	yes	no	no
PL 0581	Ba180708	2018-08-31	September	Foodstuff 15	Odd	4057	4057/1	Large	Greens	Herbs	Rocket	International	Europe	Southern Europe	Italy	no	yes	SL 0524	Ba180708	Enterobacterales	Morganella	Morganella morganii	yes	no	no
PL 0621	Ba180777	2018-10-05	October	Foodstuff 16	Even	4057	4057/1	Large	Greens	Herbs	Rocket	International	Europe	Southern Europe	Italy	no	yes	SL 0593	Ba180777	Pseudomonadales	Pseudomonas	Pseudomonas aeruginosa	no	NT-NE	no
PL 0621	Ba180777	2018-10-05	October	Foodstuff 16	Even	4057	4057/1	Large	Greens	Herbs	Rocket	International	Europe	Southern Europe	Italy	no	yes	SL 0592	Ba180777	Enterobacterales	Enterobacter	Enterobacter cloacae	no	NT-D	no
PL 0621	Ba180777	2018-10-05	October	Foodstuff 16	Even	4057	4057/1	Large	Greens	Herbs	Rocket	International	Europe	Southern Europe	Italy	no	yes	SL 0591	Ba180777	Enterobacterales	Enterobacter	Enterobacter cloacae	yes	no	no
PL 0279	Ba180007	2018-01-05	January	Foodstuff 08	Odd	4051	4051/3	Small	Greens	Vegetables	Spring onion	International	Asia	Southeast Asia	Thailand	no	yes	SL 0215	Ba180007	Enterobacterales	Klebsiella	Klebsiella pneumoniae	yes	yes	yes
PL 0279	Ba180007	2018-01-05	January	Foodstuff 08	Odd	4051	4051/3	Small	Greens	Vegetables	Spring onion	International	Asia	Southeast Asia	Thailand	no	yes	SL 0216	Ba180007	Pseudomonadales	Pseudomonas	Pseudomonas putida	no	NT-NE	yes
PL 0279	Ba180007	2018-01-05	January	Foodstuff 08	Odd	4051	4051/3	Small	Greens	Vegetables	Spring onion	International	Asia	Southeast Asia	Thailand	no	yes	SL 0217	Ba180007	Pseudomonadales	Pseudomonas	Pseudomonas sp.	no	NT-NE	yes
PL 0386	Ba180157	2018-03-09	March	Foodstuff 10	Odd	4058	4058/3	Large	Greens	Herbs	Coriander	International	Asia	Southeast Asia	Thailand	no	yes	SL 0352	Ba180157	NA	NA	NA	no	NT-NI	no
PL 0386	Ba180157	2018-03-09	March	Foodstuff 10	Odd	4058	4058/3	Large	Greens	Herbs	Coriander	International	Asia	Southeast Asia	Thailand	no	yes	SL 0354	Ba180157	NA	NA	NA	no	NT-NI	no
PL 0386	Ba180157	2018-03-09	March	Foodstuff 10	Odd	4058	4058/3	Large	Greens	Herbs	Coriander	International	Asia	Southeast Asia	Thailand	no	yes	SL 0353	Ba180157	Aeromonadales	Aeromonas	Aeromonas hydrophila	no	NT-NE	no
PL 0585	Ba180712	2018-08-31	September	Foodstuff 15	Odd	4058	4058/3	Large	Greens	Herbs	Dill	International	Asia	Southeast Asia	Thailand	no	yes	SL 0532	Ba180712	NA	NA	NA	no	NT-NI	no
PL 0585	Ba180712	2018-08-31	September	Foodstuff 15	Odd	4058	4058/3	Large	Greens	Herbs	Dill	International	Asia	Southeast Asia	Thailand	no	yes	SL 0531	Ba180712	Pseudomonadales	Pseudomonas	Pseudomonas putida	no	NT-NE	no
PL 0585	Ba180712	2018-08-31	September	Foodstuff 15	Odd	4058	4058/3	Large	Greens	Herbs	Dill	International	Asia	Southeast Asia	Thailand	no	yes	SL 0533	Ba180712	Enterobacterales	Enterobacter	Enterobacter cloacae	yes	no	no
PL 0719	BA190007	2019-01-11	January	Foodstuff 19	Odd	4051	4051/3	Small	Greens	Herbs	Purple Perilla	International	Asia	Southeast Asia	Thailand	no	yes	SL 0727	BA190007	Pseudomonadales	Pseudomonas	Pseudomonas putida	no	NT-NE	no
PL 0719	BA190007	2019-01-11	January	Foodstuff 19	Odd	4051	4051/3	Small	Greens	Herbs	Purple Perilla	International	Asia	Southeast Asia	Thailand	no	yes	SL 0726	BA190007	Enterobacterales	Enterobacter	Enterobacter cloacae	yes	no	no
PL 0719	BA190007	2019-01-11	January	Foodstuff 19	Odd	4051	4051/3	Small	Greens	Herbs	Purple Perilla	International	Asia	Southeast Asia	Thailand	no	yes	SL 0728	BA190007	Enterobacterales	Enterobacter	Enterobacter sp.	yes	no	no
PL 0799	BA190181	2019-03-01	March	Foodstuff 21	Odd	4051	4051/3	Small	Greens	Herbs	Water spinach	International	Asia	Southeast Asia	Thailand	no	yes	SL 0827	BA190181	Aeromonadales	Aeromonas	Aeromonas sp.	no	NT-NE	no
PL 0799	BA190181	2019-03-01	March	Foodstuff 21	Odd	4051	4051/3	Small	Greens	Herbs	Water spinach	International	Asia	Southeast Asia	Thailand	no	yes	SL 0825	BA190181	Aeromonadales	Aeromonas	Aeromonas sp.	no	NT-NE	no
PL 0799	BA190181	2019-03-01	March	Foodstuff 21	Odd	4051	4051/3	Small	Greens	Herbs	Water spinach	International	Asia	Southeast Asia	Thailand	no	yes	SL 0826	BA190181	Enterobacterales	Enterobacter	Enterobacter cloacae	yes	no	no
PL 0847	BA190271	2019-04-05	April	Foodstuff 22	Even	4053	4053/2	Small	Greens	Vegetables	Spring onion	International	Asia	Southeast Asia	Thailand	no	yes	SL 0889	BA190271	Burkholderiales	Achromobacter	Achromobacter sp.	no	NT-NE	no
PL 0847	BA190271	2019-04-05	April	Foodstuff 22	Even	4053	4053/2	Small	Greens	Vegetables	Spring onion	International	Asia	Southeast Asia	Thailand	no	yes	SL 0890	BA190271	Pseudomonadales	Pseudomonas	Pseudomonas aeruginosa	no	NT-NE	no
PL 0847	BA190271	2019-04-05	April	Foodstuff 22	Even	4053	4053/2	Small	Greens	Vegetables	Spring onion	International	Asia	Southeast Asia	Thailand	no	yes	SL 0891	BA190271	Enterobacterales	Enterobacter	Enterobacter cloacae	yes	no	no
PL 0887	BA190377	2019-05-10	May	Foodstuff 23	Odd	4053	4053/2	Small	Greens	Vegetables	Spring onion	International	Asia	Southeast Asia	Thailand	no	yes	SL 0941	BA190377	Burkholderiales	Unknown	Fam. Alcaligenaceae	no	NT-NE	no
PL 0887	BA190377	2019-05-10	May	Foodstuff 23	Odd	4053	4053/2	Small	Greens	Vegetables	Spring onion	International	Asia	Southeast Asia	Thailand	no	yes	SL 0942	BA190377	Pseudomonadales	Pseudomonas	Pseudomonas putida	no	NT-NE	no
PL 0887	BA190377	2019-05-10	May	Foodstuff 23	Odd	4053	4053/2	Small	Greens	Vegetables	Spring onion	International	Asia	Southeast Asia	Thailand	no	yes	SL 0943	BA190377	Enterobacterales	Enterobacter	Enterobacter cloacae	yes	no	no
PL 0655	Ba180883	2018-11-09	November	Foodstuff 17	Odd	4055	4055/3	Large	Greens	Herbs	Mint	International	Asia	South Asia	India	no	yes	SL 0644	Ba180883	Pseudomonadales	Pseudomonas	Pseudomonas aeruginosa	no	NT-NE	no
PL 0655	Ba180883	2018-11-09	November	Foodstuff 17	Odd	4055	4055/3	Large	Greens	Herbs	Mint	International	Asia	South Asia	India	no	yes	SL 0643	Ba180883	Pseudomonadales	Pseudomonas	Pseudomonas putida	no	NT-NE	no
PL 0655	Ba180883	2018-11-09	November	Foodstuff 17	Odd	4055	4055/3	Large	Greens	Herbs	Mint	International	Asia	South Asia	India	no	yes	SL 0645	Ba180883	Enterobacterales	Enterobacter	Enterobacter cloacae	yes	no	no
PL 0267	Ba170913	2017-12-08	December	Foodstuff 07	Even	4058	4058/2	Large	Greens	Herbs	Chives	International	Africa	North Africa	Morocco	no	yes	SL 0196	Ba170913	NA	NA	NA	no	NT-NI	no
PL 0267	Ba170913	2017-12-08	December	Foodstuff 07	Even	4058	4058/2	Large	Greens	Herbs	Chives	International	Africa	North Africa	Morocco	no	yes	SL 0197	Ba170913	Enterobacterales	Enterobacter	Enterobacter cloacae	no	NT-D	no
PL 0267	Ba170913	2017-12-08	December	Foodstuff 07	Even	4058	4058/2	Large	Greens	Herbs	Chives	International	Africa	North Africa	Morocco	no	yes	SL 0198	Ba170913	Enterobacterales	Enterobacter	Enterobacter cloacae	yes	no	no
PL 0307	Ba180035	2018-01-05	January	Foodstuff 08	Odd	4058	4058/4	Large	Greens	Herbs	Parsley (flat)	International	Africa	North Africa	Morocco	no	yes	SL 0256	Ba180035	Pseudomonadales	Pseudomonas	Pseudomonas fluorescens	no	NT-NE	no
PL 0307	Ba180035	2018-01-05	January	Foodstuff 08	Odd	4058	4058/4	Large	Greens	Herbs	Parsley (flat)	International	Africa	North Africa	Morocco	no	yes	SL 0257	Ba180035	Pseudomonadales	Pseudomonas	Pseudomonas fluorescens	no	NT-NE	no
PL 0307	Ba180035	2018-01-05	January	Foodstuff 08	Odd	4058	4058/4	Large	Greens	Herbs	Parsley (flat)	International	Africa	North Africa	Morocco	no	yes	SL 0258	Ba180035	Enterobacterales	Citrobacter	Citrobacter portucalensis	yes	no	no
PL 0737	BA190025	2019-01-11	January	Foodstuff 19	Odd	4056	4056/1	Large	Greens	Herbs	Thyme	International	Africa	North Africa	Morocco	no	yes	SL 0745	BA190025	NA	NA	NA	no	NT-NI	no
PL 0737	BA190025	2019-01-11	January	Foodstuff 19	Odd	4056	4056/1	Large	Greens	Herbs	Thyme	International	Africa	North Africa	Morocco	no	yes	SL 0746	BA190025	NA	NA	NA	no	NT-NI	no
PL 0737	BA190025	2019-01-11	January	Foodstuff 19	Odd	4056	4056/1	Large	Greens	Herbs	Thyme	International	Africa	North Africa	Morocco	no	yes	SL 0747	BA190025	Pseudomonadales	Pseudomonas	Pseudomonas putida	no	NT-NE	no
PL 0741	BA190029	2019-01-11	January	Foodstuff 19	Odd	4057	4057/1	Large	Greens	Herbs	Chives	International	Africa	North Africa	Morocco	no	yes	SL 0752	BA190029	Pseudomonadales	Pseudomonas	Pseudomonas putida	no	NT-NE	no
PL 0741	BA190029	2019-01-11	January	Foodstuff 19	Odd	4057	4057/1	Large	Greens	Herbs	Chives	International	Africa	North Africa	Morocco	no	yes	SL 0753	BA190029	Pseudomonadales	Pseudomonas	Pseudomonas putida	no	NT-NE	no
PL 0741	BA190029	2019-01-11	January	Foodstuff 19	Odd	4057	4057/1	Large	Greens	Herbs	Chives	International	Africa	North Africa	Morocco	no	yes	SL 0751	BA190029	Enterobacterales	Enterobacter	Enterobacter sp.	yes	no	no
PL 0793	BA190175	2019-03-01	March	Foodstuff 21	Odd	4001	4001/3	Large	Greens	Herbs	Tarragon	International	Africa	North Africa	Morocco	no	yes	SL 0817	BA190175	Enterobacterales	Enterobacter	Enterobacter sp.	no	NT-D	no
PL 0793	BA190175	2019-03-01	March	Foodstuff 21	Odd	4001	4001/3	Large	Greens	Herbs	Tarragon	International	Africa	North Africa	Morocco	no	yes	SL 0818	BA190175	Enterobacterales	Enterobacter	Enterobacter sp.	no	NT-D	no
PL 0793	BA190175	2019-03-01	March	Foodstuff 21	Odd	4001	4001/3	Large	Greens	Herbs	Tarragon	International	Africa	North Africa	Morocco	no	yes	SL 0819	BA190175	Enterobacterales	Enterobacter	Enterobacter sp.	yes	no	no
PL 0312	Ba180040	2018-01-05	January	Foodstuff 08	Odd	4051	4051/USB	NA	Greens	Herbs	Chervil	International	Asia	Middle East	Israel	no	yes	SL 0265	Ba180040	Pseudomonadales	Pseudomonas	Pseudomonas putida	no	NT-NE	no
PL 0312	Ba180040	2018-01-05	January	Foodstuff 08	Odd	4051	4051/USB	NA	Greens	Herbs	Chervil	International	Asia	Middle East	Israel	no	yes	SL 0266	Ba180040	Pseudomonadales	Pseudomonas	Pseudomonas putida	no	NT-NE	no
PL 0312	Ba180040	2018-01-05	January	Foodstuff 08	Odd	4051	4051/USB	NA	Greens	Herbs	Chervil	International	Asia	Middle East	Israel	no	yes	SL 0264	Ba180040	Pseudomonadales	Pseudomonas	Pseudomonas sp.	no	NT-NE	no
PL 0593	Ba180749	2018-10-05	October	Foodstuff 16	Even	4001	4001/1	Large	Greens	Herbs	Thai basil	International	Asia	Middle East	Israel	no	yes	SL 0547	Ba180749	Pseudomonadales	Unknown	Fam. Pseudomonadaceae	no	NT-NE	no
PL 0593	Ba180749	2018-10-05	October	Foodstuff 16	Even	4001	4001/1	Large	Greens	Herbs	Thai basil	International	Asia	Middle East	Israel	no	yes	SL 0548	Ba180749	Pseudomonadales	Unknown	Fam. Pseudomonadaceae	no	NT-NE	no
PL 0593	Ba180749	2018-10-05	October	Foodstuff 16	Even	4001	4001/1	Large	Greens	Herbs	Thai basil	International	Asia	Middle East	Israel	no	yes	SL 0546	Ba180749	Enterobacterales	Enterobacter	Enterobacter cloacae	yes	no	no
PL 0888	BA190378	2019-05-10	May	Foodstuff 23	Odd	4053	4053/2	Small	Chicken	Chicken	Chicken (leg)	International	Europe	Eastern Europe	Ukraine	no	yes	SL 0944	BA190378	Enterobacterales	Serratia	Serratia liquefaciens	yes	yes	yes
PL 0888	BA190378	2019-05-10	May	Foodstuff 23	Odd	4053	4053/2	Small	Chicken	Chicken	Chicken (leg)	International	Europe	Eastern Europe	Ukraine	no	yes	SL 0945	BA190378	Pseudomonadales	Pseudomonas	Pseudomonas sp.	no	NT-NE	yes
PL 0888	BA190378	2019-05-10	May	Foodstuff 23	Odd	4053	4053/2	Small	Chicken	Chicken	Chicken (leg)	International	Europe	Eastern Europe	Ukraine	no	yes	SL 0946	BA190378	Enterobacterales	Serratia	Serratia sp.	no	NT-D	yes
PL 0005	Ba170251	2017-05-29	May	Foodstuff 01	Odd	4051	4051/1	Large	Chicken	Chicken	Chicken (breast)	International	Europe	Central Europe	Hungary	no	yes	SL 0002	Ba170251	Enterobacterales	Escherichia	Escherichia coli	yes	yes	yes
PL 0005	Ba170251	2017-05-29	May	Foodstuff 01	Odd	4051	4051/1	Large	Chicken	Chicken	Chicken (breast)	International	Europe	Central Europe	Hungary	no	yes	SL 0003	Ba170251	Enterobacterales	Escherichia	Escherichia coli	yes	yes	yes
PL 0005	Ba170251	2017-05-29	May	Foodstuff 01	Odd	4051	4051/1	Large	Chicken	Chicken	Chicken (breast)	International	Europe	Central Europe	Hungary	no	yes	SL 0004	Ba170251	Enterobacterales	Escherichia	Escherichia coli	yes	yes	yes
PL 0073	Ba170371	2017-06-23	June	Foodstuff 02	Even	4051	4051/USB	NA	Chicken	Chicken	Corn fowl	National	Europe	Central Europe	switzerland	no	yes	SL 0025	Ba170371	Enterobacterales	Escherichia	Escherichia coli	yes	yes	yes
PL 0078	Ba170430	2017-08-11	August	Foodstuff 03	Even	4051	4051/1	Large	Chicken	Chicken	Chicken (wings)	National	Europe	Central Europe	switzerland	no	yes	SL 0027	Ba170430	Enterobacterales	Escherichia	Escherichia coli	yes	yes	yes
PL 0078	Ba170430	2017-08-11	August	Foodstuff 03	Even	4051	4051/1	Large	Chicken	Chicken	Chicken (wings)	National	Europe	Central Europe	switzerland	no	yes	SL 0026	Ba170430	NA	NA	NA	no	NT-NI	yes
PL 0078	Ba170430	2017-08-11	August	Foodstuff 03	Even	4051	4051/1	Large	Chicken	Chicken	Chicken (wings)	National	Europe	Central Europe	switzerland	no	yes	SL 0028	Ba170430	NA	NA	NA	no	NT-NI	yes
PL 0111	Ba170464	2017-08-11	August	Foodstuff 03	Even	4051	4051/USB	NA	Chicken	Chicken	Chicken (breast)	National	Europe	Central Europe	switzerland	no	yes	SL 0045	Ba170464	Enterobacterales	Escherichia	Escherichia coli	yes	yes	yes
PL 0111	Ba170464	2017-08-11	August	Foodstuff 03	Even	4051	4051/USB	NA	Chicken	Chicken	Chicken (breast)	National	Europe	Central Europe	switzerland	no	yes	SL 0046	Ba170464	Enterobacterales	Escherichia	Escherichia coli	yes	yes	yes
PL 0111	Ba170464	2017-08-11	August	Foodstuff 03	Even	4051	4051/USB	NA	Chicken	Chicken	Chicken (breast)	National	Europe	Central Europe	switzerland	no	yes	SL 0047	Ba170464	NA	NA	NA	no	NT-NI	yes
PL 0138	Ba170584	2017-09-08	September	Foodstuff 04	Odd	4056	4056/1	Large	Chicken	Chicken	Chicken (breast)	National	Europe	Central Europe	switzerland	no	yes	SL 0060	Ba170584	NA	NA	NA	no	NT-NI	no
PL 0138	Ba170584	2017-09-08	September	Foodstuff 04	Odd	4056	4056/1	Large	Chicken	Chicken	Chicken (breast)	National	Europe	Central Europe	switzerland	no	yes	SL 0061	Ba170584	NA	NA	NA	no	NT-NI	no
PL 0138	Ba170584	2017-09-08	September	Foodstuff 04	Odd	4056	4056/1	Large	Chicken	Chicken	Chicken (breast)	National	Europe	Central Europe	switzerland	no	yes	SL 0062	Ba170584	NA	NA	NA	no	NT-NI	no
PL 0235	Ba170881	2017-12-08	December	Foodstuff 07	Even	4001	4001/2a	Small	Greens	Herbs	Rocket	National	Europe	Central Europe	switzerland	no	yes	SL 0152	Ba170881	Burkholderiales	Achromobacter	Achromobacter sp.	no	NT-NE	no
PL 0235	Ba170881	2017-12-08	December	Foodstuff 07	Even	4001	4001/2a	Small	Greens	Herbs	Rocket	National	Europe	Central Europe	switzerland	no	yes	SL 0151	Ba170881	Pseudomonadales	Pseudomonas	Pseudomonas putida	no	NT-NE	no
PL 0235	Ba170881	2017-12-08	December	Foodstuff 07	Even	4001	4001/2a	Small	Greens	Herbs	Rocket	National	Europe	Central Europe	switzerland	no	yes	SL 0153	Ba170881	Pseudomonadales	Pseudomonas	Pseudomonas putida	no	NT-NE	no
PL 0288	Ba180016	2018-01-05	January	Foodstuff 08	Odd	4053	4053/2	Small	Chicken	Chicken	Chicken (leg)	National	Europe	Central Europe	switzerland	no	yes	SL 0230	Ba180016	Enterobacterales	Escherichia	Escherichia coli	yes	yes	yes
PL 0288	Ba180016	2018-01-05	January	Foodstuff 08	Odd	4053	4053/2	Small	Chicken	Chicken	Chicken (leg)	National	Europe	Central Europe	switzerland	no	yes	SL 0229	Ba180016	NA	NA	NA	no	NT-NI	yes
PL 0288	Ba180016	2018-01-05	January	Foodstuff 08	Odd	4053	4053/2	Small	Chicken	Chicken	Chicken (leg)	National	Europe	Central Europe	switzerland	no	yes	SL 0231	Ba180016	NA	NA	NA	no	NT-NI	yes
PL 0293	Ba180021	2018-01-05	January	Foodstuff 08	Odd	4055	4055/1	Large	Greens	Sprouts	Sprouts (onion)	National	Europe	Central Europe	switzerland	yes	yes	SL 0238	Ba180021	Burkholderiales	Unknown	Fam. Alcaligenaceae	no	NT-NE	no
PL 0293	Ba180021	2018-01-05	January	Foodstuff 08	Odd	4055	4055/1	Large	Greens	Sprouts	Sprouts (onion)	National	Europe	Central Europe	switzerland	yes	yes	SL 0236	Ba180021	Pseudomonadales	Pseudomonas	Pseudomonas putida	no	NT-NE	no
PL 0293	Ba180021	2018-01-05	January	Foodstuff 08	Odd	4055	4055/1	Large	Greens	Sprouts	Sprouts (onion)	National	Europe	Central Europe	switzerland	yes	yes	SL 0237	Ba180021	Pseudomonadales	Pseudomonas	Pseudomonas sp.	no	NT-NE	no
PL 0365	Ba180136	2018-03-09	March	Foodstuff 10	Odd	4053	4053/1	Large	Greens	Herbs	Cress	National	Europe	Central Europe	switzerland	no	yes	SL 0324	Ba180136	Aeromonadales	Aeromonas	Aeromonas sp.	no	NT-NE	no
PL 0365	Ba180136	2018-03-09	March	Foodstuff 10	Odd	4053	4053/1	Large	Greens	Herbs	Cress	National	Europe	Central Europe	switzerland	no	yes	SL 0325	Ba180136	Aeromonadales	Aeromonas	Aeromonas sp.	no	NT-NE	no
PL 0365	Ba180136	2018-03-09	March	Foodstuff 10	Odd	4053	4053/1	Large	Greens	Herbs	Cress	National	Europe	Central Europe	switzerland	no	yes	SL 0326	Ba180136	Pseudomonadales	Pseudomonas	Pseudomonas putida	no	NT-NE	no
PL 0391	Ba180162	2018-03-09	March	Foodstuff 10	Odd	4051	4051/USB	NA	Chicken	Chicken	Chicken (breast)	National	Europe	Central Europe	switzerland	no	yes	SL 0361	Ba180162	Enterobacterales	Escherichia	Escherichia coli	yes	yes	yes
PL 0391	Ba180162	2018-03-09	March	Foodstuff 10	Odd	4051	4051/USB	NA	Chicken	Chicken	Chicken (breast)	National	Europe	Central Europe	switzerland	no	yes	SL 0362	Ba180162	NA	NA	NA	no	NT-NI	yes
PL 0391	Ba180162	2018-03-09	March	Foodstuff 10	Odd	4051	4051/USB	NA	Chicken	Chicken	Chicken (breast)	National	Europe	Central Europe	switzerland	no	yes	SL 0363	Ba180162	NA	NA	NA	no	NT-NI	yes
PL 0485	Ba180507	2018-06-08	June	Foodstuff 13	Even	4053	4053/1	Large	Chicken	Chicken	Chicken (breast)	International	Europe	Central Europe	Hungary	no	yes	SL 0431	Ba180507	Enterobacterales	Escherichia	Escherichia coli	yes	yes	yes
PL 0485	Ba180507	2018-06-08	June	Foodstuff 13	Even	4053	4053/1	Large	Chicken	Chicken	Chicken (breast)	International	Europe	Central Europe	Hungary	no	yes	SL 0429	Ba180507	NA	NA	NA	no	NT-NI	no
PL 0485	Ba180507	2018-06-08	June	Foodstuff 13	Even	4053	4053/1	Large	Chicken	Chicken	Chicken (breast)	International	Europe	Central Europe	Hungary	no	yes	SL 0430	Ba180507	Enterobacterales	Escherichia	Escherichia coli	no	NT-D	yes
PL 0497	Ba180519	2018-06-08	June	Foodstuff 13	Even	4056	4056/1	Large	Greens	Herbs	Sage	National	Europe	Central Europe	switzerland	yes	yes	SL 0440	Ba180519	Pseudomonadales	Pseudomonas	Pseudomonas putida	no	NT-NE	no
PL 0498	Ba180520	2018-06-08	June	Foodstuff 13	Even	4056	4056/1	Large	Chicken	Chicken	Chicken (breast)	International	Europe	Central Europe	Hungary	no	yes	SL 0441	Ba180520	Enterobacterales	Escherichia	Escherichia coli	yes	yes	yes
PL 0498	Ba180520	2018-06-08	June	Foodstuff 13	Even	4056	4056/1	Large	Chicken	Chicken	Chicken (breast)	International	Europe	Central Europe	Hungary	no	yes	SL 0443	Ba180520	Enterobacterales	Klebsiella	Klebsiella pneumoniae	yes	yes	yes
PL 0498	Ba180520	2018-06-08	June	Foodstuff 13	Even	4056	4056/1	Large	Chicken	Chicken	Chicken (breast)	International	Europe	Central Europe	Hungary	no	yes	SL 0442	Ba180520	NA	NA	NA	no	NT-NI	yes
PL 0521	Ba180622	2018-08-03	August	Foodstuff 14	Even	4052	4052/1	Large	Greens	Sprouts	Sprouts (mung bean)	National	Europe	Central Europe	switzerland	yes	yes	SL 0467	Ba180622	Enterobacterales	Enterobacter	Enterobacter cloacae	yes	yes	yes
PL 0521	Ba180622	2018-08-03	August	Foodstuff 14	Even	4052	4052/1	Large	Greens	Sprouts	Sprouts (mung bean)	National	Europe	Central Europe	switzerland	yes	yes	SL 0465	Ba180622	Enterobacterales	Enterobacter	Enterobacter xiangfangensis	yes	yes	yes
PL 0521	Ba180622	2018-08-03	August	Foodstuff 14	Even	4052	4052/1	Large	Greens	Sprouts	Sprouts (mung bean)	National	Europe	Central Europe	switzerland	yes	yes	SL 0466	Ba180622	Enterobacterales	Enterobacter	Enterobacter cloacae	no	NT-D	yes
PL 0599	Ba180755	2018-10-05	October	Foodstuff 16	Even	4051	4051/2	Small	Greens	Herbs	Rocket	National	Europe	Central Europe	switzerland	yes	yes	SL 0556	Ba180755	NA	NA	NA	no	NT-NI	no
PL 0599	Ba180755	2018-10-05	October	Foodstuff 16	Even	4051	4051/2	Small	Greens	Herbs	Rocket	National	Europe	Central Europe	switzerland	yes	yes	SL 0558	Ba180755	Aeromonadales	Aeromonas	Aeromonas sp.	no	NT-NE	no
PL 0599	Ba180755	2018-10-05	October	Foodstuff 16	Even	4051	4051/2	Small	Greens	Herbs	Rocket	National	Europe	Central Europe	switzerland	yes	yes	SL 0557	Ba180755	Enterobacterales	Enterobacter	Enterobacter cloacae complex	yes	no	no
PL 0609	Ba180765	2018-10-05	October	Foodstuff 16	Even	4054	4054/1	Large	Greens	Herbs	Cress	National	Europe	Central Europe	switzerland	no	yes	SL 0574	Ba180765	NA	NA	NA	no	NT-NI	no
PL 0609	Ba180765	2018-10-05	October	Foodstuff 16	Even	4054	4054/1	Large	Greens	Herbs	Cress	National	Europe	Central Europe	switzerland	no	yes	SL 0572	Ba180765	Enterobacterales	Enterobacter	Enterobacter cloacae complex	yes	no	no
PL 0609	Ba180765	2018-10-05	October	Foodstuff 16	Even	4054	4054/1	Large	Greens	Herbs	Cress	National	Europe	Central Europe	switzerland	no	yes	SL 0573	Ba180765	Enterobacterales	Enterobacter	Enterobacter cloacae complex	yes	no	no
PL 0691	Ba180944	2018-12-07	December	Foodstuff 18	Even	4054	4054/2a	Small	Greens	Vegetables	Leek	National	Europe	Central Europe	switzerland	no	yes	SL 0691	BA180944	Pseudomonadales	Pseudomonas	Pseudomonas putida	no	NT-NE	no
PL 0691	Ba180944	2018-12-07	December	Foodstuff 18	Even	4054	4054/2a	Small	Greens	Vegetables	Leek	National	Europe	Central Europe	switzerland	no	yes	SL 0692	BA180944	Enterobacterales	Enterobacter	Enterobacter cloacae	no	NT-D	no
PL 0691	Ba180944	2018-12-07	December	Foodstuff 18	Even	4054	4054/2a	Small	Greens	Vegetables	Leek	National	Europe	Central Europe	switzerland	no	yes	SL 0693	BA180944	Enterobacterales	Enterobacter	Enterobacter cloacae	yes	no	no
PL 0730	BA190018	2019-01-11	January	Foodstuff 19	Odd	4054	4054/1	Large	Chicken	Chicken	Chicken (breast)	International	Europe	Central Europe	Slovenia	no	yes	SL 0738	BA190018	Enterobacterales	Escherichia	Escherichia coli	yes	yes	yes
PL 0730	BA190018	2019-01-11	January	Foodstuff 19	Odd	4054	4054/1	Large	Chicken	Chicken	Chicken (breast)	International	Europe	Central Europe	Slovenia	no	yes	SL 0739	BA190018	Enterobacterales	Escherichia	Escherichia coli	no	NT-D	yes
PL 0730	BA190018	2019-01-11	January	Foodstuff 19	Odd	4054	4054/1	Large	Chicken	Chicken	Chicken (breast)	International	Europe	Central Europe	Slovenia	no	yes	SL 0740	BA190018	Enterobacterales	Escherichia	Escherichia coli	no	NT-D	yes
PL 0770	BA190091	2019-02-08	February	Foodstuff 20	Even	4054	4054/1	Large	Chicken	Chicken	Chicken (mince)	National	Europe	Central Europe	switzerland	no	yes	SL 0788	BA190091	NA	NA	NA	no	NT-NI	no
PL 0770	BA190091	2019-02-08	February	Foodstuff 20	Even	4054	4054/1	Large	Chicken	Chicken	Chicken (mince)	National	Europe	Central Europe	switzerland	no	yes	SL 0789	BA190091	Enterobacterales	Serratia	Serratia liquefaciens	yes	no	no
PL 0802	BA190184	2019-03-01	March	Foodstuff 21	Odd	4052	4052/1	Large	Chicken	Chicken	Chicken (breast)	International	Europe	Central Europe	Slovenia	no	yes	SL 0829	BA190184	Enterobacterales	Escherichia	Escherichia coli	yes	yes	yes
PL 0802	BA190184	2019-03-01	March	Foodstuff 21	Odd	4052	4052/1	Large	Chicken	Chicken	Chicken (breast)	International	Europe	Central Europe	Slovenia	no	yes	SL 0830	BA190184	Enterobacterales	Escherichia	Escherichia coli	no	NT-D	yes
PL 0802	BA190184	2019-03-01	March	Foodstuff 21	Odd	4052	4052/1	Large	Chicken	Chicken	Chicken (breast)	International	Europe	Central Europe	Slovenia	no	yes	SL 0831	BA190184	Enterobacterales	Escherichia	Escherichia coli	no	NT-D	yes
PL 0810	BA190192	2019-03-01	March	Foodstuff 21	Odd	4054	4054/1	Large	Chicken	Chicken	Chicken (breast)	International	Europe	Central Europe	Slovenia	no	yes	SL 0841	BA190192	Enterobacterales	Escherichia	Escherichia coli	yes	yes	yes
PL 0810	BA190192	2019-03-01	March	Foodstuff 21	Odd	4054	4054/1	Large	Chicken	Chicken	Chicken (breast)	International	Europe	Central Europe	Slovenia	no	yes	SL 0842	BA190192	Enterobacterales	Escherichia	Escherichia coli	yes	yes	yes
PL 0810	BA190192	2019-03-01	March	Foodstuff 21	Odd	4054	4054/1	Large	Chicken	Chicken	Chicken (breast)	International	Europe	Central Europe	Slovenia	no	yes	SL 0843	BA190192	Enterobacterales	Escherichia	Escherichia coli	no	NT-D	yes
PL 0834	BA190258	2019-04-05	April	Foodstuff 22	Even	4001	4001/1	Large	Chicken	Chicken	Chicken (leg)	National	Europe	Central Europe	switzerland	no	yes	SL 0873	BA190258	Pseudomonadales	Pseudomonas	Pseudomonas sp.	no	NT-NE	no
PL 0834	BA190258	2019-04-05	April	Foodstuff 22	Even	4001	4001/1	Large	Chicken	Chicken	Chicken (leg)	National	Europe	Central Europe	switzerland	no	yes	SL 0875	BA190258	Enterobacterales	Serratia	Serratia liquefaciens	no	NT-D	no
PL 0834	BA190258	2019-04-05	April	Foodstuff 22	Even	4001	4001/1	Large	Chicken	Chicken	Chicken (leg)	National	Europe	Central Europe	switzerland	no	yes	SL 0874	BA190258	Enterobacterales	Serratia	Serratia liquefaciens	yes	no	no
PL 0871	BA190295	2019-04-05	April	Foodstuff 22	Even	4051	4051/USB	NA	Greens	Herbs	Sage	National	Europe	Central Europe	switzerland	no	yes	SL 0924	BA190295	Pseudomonadales	Pseudomonas	Pseudomonas putida	no	NT-NE	no
PL 0871	BA190295	2019-04-05	April	Foodstuff 22	Even	4051	4051/USB	NA	Greens	Herbs	Sage	National	Europe	Central Europe	switzerland	no	yes	SL 0923	BA190295	Enterobacterales	Enterobacter	Enterobacter cloacae	yes	no	no
PL 0871	BA190295	2019-04-05	April	Foodstuff 22	Even	4051	4051/USB	NA	Greens	Herbs	Sage	National	Europe	Central Europe	switzerland	no	yes	SL 0922	BA190295	Enterobacterales	Enterobacter	Enterobacter cloacae	yes	no	no
PL 0882	BA190372	2019-05-10	May	Foodstuff 23	Odd	4052	4052/1	Large	Chicken	Chicken	Chicken (breast)	National	Europe	Central Europe	switzerland	no	yes	SL 0937	BA190372	Enterobacterales	Serratia	Serratia liquefaciens	yes	yes	yes
PL 0882	BA190372	2019-05-10	May	Foodstuff 23	Odd	4052	4052/1	Large	Chicken	Chicken	Chicken (breast)	National	Europe	Central Europe	switzerland	no	yes	SL 0936	BA190372	Pseudomonadales	Pseudomonas	Pseudomonas fluorescens	no	NT-NE	yes
PL 0882	BA190372	2019-05-10	May	Foodstuff 23	Odd	4052	4052/1	Large	Chicken	Chicken	Chicken (breast)	National	Europe	Central Europe	switzerland	no	yes	SL 0935	BA190372	Enterobacterales	Serratia	Serratia liquefaciens	no	NT-D	yes
PL 0896	BA190386	2019-05-10	May	Foodstuff 23	Odd	4055	4055/3	Large	Chicken	Chicken	Chicken (breast)	National	Europe	Central Europe	switzerland	no	yes	SL 0957	BA190386	Enterobacterales	Serratia	Serratia liquefaciens	yes	yes	yes
PL 0896	BA190386	2019-05-10	May	Foodstuff 23	Odd	4055	4055/3	Large	Chicken	Chicken	Chicken (breast)	National	Europe	Central Europe	switzerland	no	yes	SL 0956	BA190386	NA	NA	NA	no	NT-NI	yes
PL 0896	BA190386	2019-05-10	May	Foodstuff 23	Odd	4055	4055/3	Large	Chicken	Chicken	Chicken (breast)	National	Europe	Central Europe	switzerland	no	yes	SL 0958	BA190386	NA	NA	NA	no	NT-NI	yes
PL 0918	BA190527	2019-05-31	June	Foodstuff 24	Even	4051	4051/1	Large	Chicken	Chicken	Chicken (breast)	National	Europe	Central Europe	switzerland	no	yes	SL 0989	BA190527	Enterobacterales	Serratia	Serratia fonticola	yes	yes	yes
PL 0918	BA190527	2019-05-31	June	Foodstuff 24	Even	4051	4051/1	Large	Chicken	Chicken	Chicken (breast)	National	Europe	Central Europe	switzerland	no	yes	SL 0987	BA190527	Enterobacterales	Unknown	Fam. Enterobacteriaceae	no	NT-D	yes
PL 0918	BA190527	2019-05-31	June	Foodstuff 24	Even	4051	4051/1	Large	Chicken	Chicken	Chicken (breast)	National	Europe	Central Europe	switzerland	no	yes	SL 0988	BA190527	Enterobacterales	Unknown	Fam. Enterobacteriaceae	no	NT-D	yes
PL 0169	Ba170741	2017-10-13	October	Foodstuff 05	Even	4054	4054/1	Large	Greens	Sprouts	Sprouts (radish)	International	Europe	Multiple origins	Italy/France	yes	yes	SL 0092	Ba170741	Pseudomonadales	Pseudomonas	Pseudomonas putida	no	NT-NE	no
PL 0105	Ba170458	2017-08-11	August	Foodstuff 03	Even	4058	4058/1	Large	Chicken	Chicken	Chicken (leg)	International	Europe	Western Europe	France	yes	yes	SL 0039	Ba170458	Enterobacterales	Escherichia	Escherichia coli	yes	yes	yes
PL 0105	Ba170458	2017-08-11	August	Foodstuff 03	Even	4058	4058/1	Large	Chicken	Chicken	Chicken (leg)	International	Europe	Western Europe	France	yes	yes	SL 0040	Ba170458	Enterobacterales	Escherichia	Escherichia coli	no	NT-D	yes
PL 0185	Ba170757	2017-10-13	October	Foodstuff 05	Even	4058	4058/1	Large	Greens	Herbs	Basil	International	Europe	Western Europe	France	no	yes	SL 0105	Ba170757	NA	NA	NA	no	NT-NI	no
PL 0185	Ba170757	2017-10-13	October	Foodstuff 05	Even	4058	4058/1	Large	Greens	Herbs	Basil	International	Europe	Western Europe	France	no	yes	SL 0106	Ba170757	NA	NA	NA	no	NT-NI	no
PL 0203	Ba170823	2017-11-17	November	Foodstuff 06	Odd	4052	4052/2a	Small	Greens	Herbs	Cress	International	Europe	Western Europe	France	no	yes	SL 0124	Ba170823	NA	NA	NA	no	NT-NI	no
PL 0203	Ba170823	2017-11-17	November	Foodstuff 06	Odd	4052	4052/2a	Small	Greens	Herbs	Cress	International	Europe	Western Europe	France	no	yes	SL 0125	Ba170823	Enterobacterales	Enterobacter	Enterobacter cloacae	yes	no	no
PL 0323	Ba180073	2018-02-02	February	Foodstuff 09	Even	4052	4052/2a	Small	Greens	Salad	Chicory	International	Europe	Western Europe	France	no	yes	SL 0279	Ba180073	NA	NA	NA	no	NT-NI	no
PL 0323	Ba180073	2018-02-02	February	Foodstuff 09	Even	4052	4052/2a	Small	Greens	Salad	Chicory	International	Europe	Western Europe	France	no	yes	SL 0278	Ba180073	Enterobacterales	Enterobacter	Enterobacter aerogenes	yes	no	no
PL 0403	Ba180211	2018-04-06	April	Foodstuff 11	Even	4052	4052/2a	Small	Greens	Salad	Lettuce (butterhead)	International	Europe	Western Europe	France	no	yes	SL 0378	Ba180211	Pseudomonadales	Pseudomonas	Pseudomonas putida	no	NT-NE	no
PL 0403	Ba180211	2018-04-06	April	Foodstuff 11	Even	4052	4052/2a	Small	Greens	Salad	Lettuce (butterhead)	International	Europe	Western Europe	France	no	yes	SL 0377	Ba180211	Enterobacterales	Citrobacter	Citrobacter freundii	yes	no	no
PL 0603	Ba180759	2018-10-05	October	Foodstuff 16	Even	4052	4052/2a	Small	Greens	Vegetables	Spinach	International	Europe	Western Europe	France	no	yes	SL 0564	Ba180759	Pseudomonadales	Unknown	Fam. Pseudomonadaceae	no	NT-NE	no
PL 0603	Ba180759	2018-10-05	October	Foodstuff 16	Even	4052	4052/2a	Small	Greens	Vegetables	Spinach	International	Europe	Western Europe	France	no	yes	SL 0563	Ba180759	Pseudomonadales	Pseudomonas	Pseudomonas putida	no	NT-NE	no
PL 0643	Ba180871	2018-11-09	November	Foodstuff 17	Odd	4052	4052/2a	Small	Greens	Herbs	Cress	International	Europe	Western Europe	France	no	yes	SL 0625	Ba180871	Pseudomonadales	Pseudomonas	Pseudomonas putida	no	NT-NE	no
PL 0643	Ba180871	2018-11-09	November	Foodstuff 17	Odd	4052	4052/2a	Small	Greens	Herbs	Cress	International	Europe	Western Europe	France	no	yes	SL 0624	Ba180871	Pseudomonadales	Pseudomonas	Pseudomonas sp.	no	NT-NE	no
PL 0649	Ba180877	2018-11-09	November	Foodstuff 17	Odd	4054	4054/1	Large	Greens	Herbs	Basil	International	Europe	Western Europe	The Netherlands	no	yes	SL 0632	Ba180877	Pseudomonadales	Pseudomonas	Pseudomonas putida	no	NT-NE	no
PL 0649	Ba180877	2018-11-09	November	Foodstuff 17	Odd	4054	4054/1	Large	Greens	Herbs	Basil	International	Europe	Western Europe	The Netherlands	no	yes	SL 0633	Ba180877	Pseudomonadales	Pseudomonas	Pseudomonas putida	no	NT-NE	no
PL 0763	BA190084	2019-02-08	February	Foodstuff 20	Even	4052	4052/2a	Small	Greens	Herbs	Cress	International	Europe	Western Europe	France	no	yes	SL 0779	BA190084	Pseudomonadales	Pseudomonas	Pseudomonas putida	no	NT-NE	no
PL 0763	BA190084	2019-02-08	February	Foodstuff 20	Even	4052	4052/2a	Small	Greens	Herbs	Cress	International	Europe	Western Europe	France	no	yes	SL 0780	BA190084	Enterobacterales	Enterobacter	Enterobacter cloacae	yes	no	no
PL 0829	BA190211	2019-03-01	March	Foodstuff 21	Odd	4059	4059/1	Large	Greens	Herbs	Basil	International	Europe	Western Europe	The Netherlands	no	yes	SL 0867	BA190211	Aeromonadales	Aeromonas	Aeromonas caviae	no	NT-NE	no
PL 0829	BA190211	2019-03-01	March	Foodstuff 21	Odd	4059	4059/1	Large	Greens	Herbs	Basil	International	Europe	Western Europe	The Netherlands	no	yes	SL 0868	BA190211	Aeromonadales	Aeromonas	Aeromonas sp.	no	NT-NE	no
PL 0843	BA190267	2019-04-05	April	Foodstuff 22	Even	4052	4052/2a	Small	Greens	Salad	Lettuce (lambs)	International	Europe	Western Europe	France	no	yes	SL 0884	BA190267	Pseudomonadales	Pseudomonas	Pseudomonas putida	no	NT-NE	no
PL 0843	BA190267	2019-04-05	April	Foodstuff 22	Even	4052	4052/2a	Small	Greens	Salad	Lettuce (lambs)	International	Europe	Western Europe	France	no	yes	SL 0885	BA190267	Pseudomonadales	Pseudomonas	Pseudomonas putida	no	NT-NE	no
PL 0923	BA190532	2019-05-31	June	Foodstuff 24	Even	4052	4052/2a	Small	Greens	Vegetables	Spinach	International	Europe	Western Europe	France	no	yes	SL 0995	BA190532	Pseudomonadales	Pseudomonas	Pseudomonas putida	no	NT-NE	no
PL 0923	BA190532	2019-05-31	June	Foodstuff 24	Even	4052	4052/2a	Small	Greens	Vegetables	Spinach	International	Europe	Western Europe	France	no	yes	SL 0996	BA190532	Pseudomonadales	Pseudomonas	Pseudomonas sp.	no	NT-NE	no
PL 0935	BA190544	2019-05-31	June	Foodstuff 24	Even	4055	4055/2b	Small	Chicken	Chicken	Chicken (wings)	International	Europe	Western Europe	France	no	yes	SL 1013	BA190544	Pseudomonadales	Pseudomonas	Pseudomonas putida	no	NT-NE	no
PL 0935	BA190544	2019-05-31	June	Foodstuff 24	Even	4055	4055/2b	Small	Chicken	Chicken	Chicken (wings)	International	Europe	Western Europe	France	no	yes	SL 1014	BA190544	Pseudomonadales	Pseudomonas	Pseudomonas putida	no	NT-NE	no
PL 0049	Ba170346	2017-06-23	June	Foodstuff 02	Even	4053	4053/2	Small	Greens	Herbs	Coriander	Unknown	Unknown	Unknown	Unknown	no	yes	SL 0015	Ba170346	Enterobacterales	Enterobacter	Enterobacter cloacae	yes	no	no
PL 0199	Ba170819	2017-11-17	November	Foodstuff 06	Odd	4051	4051/3	Small	Greens	Sprouts	Sprouts (bean)	Unknown	Unknown	Unknown	Unknown	no	yes	SL 0120	Ba170819	NA	NA	NA	no	NT-NI	no
PL 0199	Ba170819	2017-11-17	November	Foodstuff 06	Odd	4051	4051/3	Small	Greens	Sprouts	Sprouts (bean)	Unknown	Unknown	Unknown	Unknown	no	yes	SL 0121	Ba170819	NA	NA	NA	no	NT-NI	no
PL 0287	Ba180015	2018-01-05	January	Foodstuff 08	Odd	4053	4053/2	Small	Greens	Herbs	Dill	Unknown	Unknown	Unknown	Unknown	no	yes	SL 0227	Ba180015	Pseudomonadales	Pseudomonas	Pseudomonas putida	no	NT-NE	no
PL 0287	Ba180015	2018-01-05	January	Foodstuff 08	Odd	4053	4053/2	Small	Greens	Herbs	Dill	Unknown	Unknown	Unknown	Unknown	no	yes	SL 0228	Ba180015	Pseudomonadales	Pseudomonas	Pseudomonas putida	no	NT-NE	no
PL 0304	Ba180032	2018-01-05	January	Foodstuff 08	Odd	4057	4057/3a	Small	Greens	Herbs	Celery	Unknown	Unknown	Unknown	Unknown	no	yes	SL 0253	Ba180032	Pseudomonadales	Pseudomonas	Pseudomonas putida	no	NT-NE	no
PL 0304	Ba180032	2018-01-05	January	Foodstuff 08	Odd	4057	4057/3a	Small	Greens	Herbs	Celery	Unknown	Unknown	Unknown	Unknown	no	yes	SL 0254	Ba180032	Enterobacterales	Citrobacter	Citrobacter portucalensis	yes	no	no
PL 0584	Ba180711	2018-08-31	September	Foodstuff 15	Odd	4057	4057/3a	Small	Greens	Herbs	Celery	Unknown	Unknown	Unknown	Unknown	no	yes	SL 0529	Ba180711	Pseudomonadales	Pseudomonas	Pseudomonas putida	no	NT-NE	no
PL 0584	Ba180711	2018-08-31	September	Foodstuff 15	Odd	4057	4057/3a	Small	Greens	Herbs	Celery	Unknown	Unknown	Unknown	Unknown	no	yes	SL 0530	Ba180711	Enterobacterales	Enterobacter	Enterobacter cloacae	yes	no	no
PL 0936	BA190545	2019-05-31	June	Foodstuff 24	Even	4055	4055/2a	Small	Greens	Herbs	Coriander	Unknown	Unknown	Unknown	Unknown	no	yes	SL 1016	BA190545	Pseudomonadales	Pseudomonas	Pseudomonas aeruginosa	no	NT-NE	no
PL 0936	BA190545	2019-05-31	June	Foodstuff 24	Even	4055	4055/2a	Small	Greens	Herbs	Coriander	Unknown	Unknown	Unknown	Unknown	no	yes	SL 1015	BA190545	Pseudomonadales	Pseudomonas	Pseudomonas putida	no	NT-NE	no
PL 0951	BA190560	2019-05-31	June	Foodstuff 24	Even	4051	4051/USB	NA	Greens	Herbs	Rosmarin	Unknown	Unknown	Unknown	Unknown	no	yes	SL 1036	BA190560	Pseudomonadales	Pseudomonas	Pseudomonas putida	no	NT-NE	no
PL 0951	BA190560	2019-05-31	June	Foodstuff 24	Even	4051	4051/USB	NA	Greens	Herbs	Rosmarin	Unknown	Unknown	Unknown	Unknown	no	yes	SL 1037	BA190560	Pseudomonadales	Pseudomonas	Pseudomonas putida	no	NT-NE	no
PL 0052	Ba170349	2017-06-23	June	Foodstuff 02	Even	4054	4054/1	Large	Greens	Herbs	Tarragon	International	Europe	Southern Europe	Spain	no	yes	SL 0016	Ba170349	Enterobacterales	Enterobacter	Enterobacter cloacae	yes	no	no
PL 0064	Ba170362	2017-06-23	June	Foodstuff 02	Even	4057	4057/2	Small	Greens	Vegetables	Kai Choi	International	Europe	Southern Europe	Italy	no	yes	SL 0020	Ba170362	Enterobacterales	Enterobacter	Enterobacter aerogenes	yes	no	no
PL 0263	Ba170909	2017-12-08	December	Foodstuff 07	Even	4057	4057/2	Small	Greens	Herbs	Chrysanthemum	International	Europe	Southern Europe	Spain	no	yes	SL 0190	Ba170909	Pseudomonadales	Pseudomonas	Pseudomonas putida	no	NT-NE	no
PL 0263	Ba170909	2017-12-08	December	Foodstuff 07	Even	4057	4057/2	Small	Greens	Herbs	Chrysanthemum	International	Europe	Southern Europe	Spain	no	yes	SL 0191	Ba170909	Pseudomonadales	Pseudomonas	Pseudomonas putida	no	NT-NE	no
PL 0271	Ba170917	2017-12-08	December	Foodstuff 07	Even	4051	4051/USB	NA	Greens	Herbs	Lemon thyme	International	Europe	Southern Europe	Spain	no	yes	SL 0203	Ba170917	Pseudomonadales	Pseudomonas	Pseudomonas putida	no	NT-NE	no
PL 0271	Ba170917	2017-12-08	December	Foodstuff 07	Even	4051	4051/USB	NA	Greens	Herbs	Lemon thyme	International	Europe	Southern Europe	Spain	no	yes	SL 0204	Ba170917	Enterobacterales	Enterobacter	Enterobacter cloacae	yes	no	no
PL 0389	Ba180160	2018-03-09	March	Foodstuff 10	Odd	4059	4059/1	Large	Greens	Herbs	Rocket	International	Europe	Southern Europe	Italy	no	yes	SL 0357	Ba180160	NA	NA	NA	no	NT-NI	no
PL 0389	Ba180160	2018-03-09	March	Foodstuff 10	Odd	4059	4059/1	Large	Greens	Herbs	Rocket	International	Europe	Southern Europe	Italy	no	yes	SL 0358	Ba180160	Pseudomonadales	Pseudomonas	Pseudomonas putida	no	NT-NE	no
PL 0417	Ba180225	2018-04-06	April	Foodstuff 11	Even	4056	4056/1	Large	Greens	Herbs	Parsley (curly)	International	Europe	Southern Europe	Italy	no	yes	SL 0389	Ba180225	NA	NA	NA	no	NT-NI	no
PL 0417	Ba180225	2018-04-06	April	Foodstuff 11	Even	4056	4056/1	Large	Greens	Herbs	Parsley (curly)	International	Europe	Southern Europe	Italy	no	yes	SL 0390	Ba180225	Pseudomonadales	Pseudomonas	Pseudomonas putida	no	NT-NE	no
PL 0427	Ba180235	2018-04-06	April	Foodstuff 11	Even	4058	4058/2	Large	Greens	Herbs	Parsley (curly)	International	Europe	Southern Europe	Italy	no	yes	SL 0399	Ba180235	Pseudomonadales	Pseudomonas	Pseudomonas putida	no	NT-NE	no
PL 0427	Ba180235	2018-04-06	April	Foodstuff 11	Even	4058	4058/2	Large	Greens	Herbs	Parsley (curly)	International	Europe	Southern Europe	Italy	no	yes	SL 0398	Ba180235	Enterobacterales	Enterobacter	Enterobacter cloacae	yes	no	no
PL 0567	Ba180694	2018-08-31	September	Foodstuff 15	Odd	4053	4053/2	Small	Greens	Herbs	Parsley	International	Europe	Southern Europe	Italy	no	yes	SL 0505	Ba180694	Aeromonadales	Aeromonas	Aeromonas sp.	no	NT-NE	no
PL 0567	Ba180694	2018-08-31	September	Foodstuff 15	Odd	4053	4053/2	Small	Greens	Herbs	Parsley	International	Europe	Southern Europe	Italy	no	yes	SL 0504	Ba180694	Pseudomonadales	Pseudomonas	Pseudomonas sp.	no	NT-NE	no
PL 0573	Ba180700	2018-08-31	September	Foodstuff 15	Odd	4055	4055/1	Large	Greens	Herbs	Basil	International	Europe	Southern Europe	Spain	no	yes	SL 0513	Ba180700	Enterobacterales	Enterobacter	Enterobacter cloacae	yes	no	no
PL 0601	Ba180757	2018-10-05	October	Foodstuff 16	Even	4052	4052/1	Large	Greens	Herbs	Basil	International	Europe	Southern Europe	Spain	no	yes	SL 0559	Ba180757	Xanthomonadales	Stenotrophomonas	Stenotrophomonas maltophilia	no	NT-NE	no
PL 0601	Ba180757	2018-10-05	October	Foodstuff 16	Even	4052	4052/1	Large	Greens	Herbs	Basil	International	Europe	Southern Europe	Spain	no	yes	SL 0560	Ba180757	Enterobacterales	Citrobacter	Citrobacter koseri	yes	no	no
PL 0607	Ba180763	2018-10-05	October	Foodstuff 16	Even	4053	4053/2	Small	Greens	Vegetables	Spinach	International	Europe	Southern Europe	Italy	no	yes	SL 0570	Ba180763	Burkholderiales	Bordatella	Bordatella petrii	no	NT-NE	no
PL 0607	Ba180763	2018-10-05	October	Foodstuff 16	Even	4053	4053/2	Small	Greens	Vegetables	Spinach	International	Europe	Southern Europe	Italy	no	yes	SL 0569	Ba180763	Enterobacterales	Citrobacter	Citrobacter braakii	yes	no	no
PL 0623	Ba180779	2018-10-05	October	Foodstuff 16	Even	4057	4057/2	Small	Greens	Herbs	Moleka	International	Europe	Southern Europe	Italy	no	yes	SL 0596	Ba180779	Pseudomonadales	Pseudomonas	Pseudomonas putida	no	NT-NE	no
PL 0623	Ba180779	2018-10-05	October	Foodstuff 16	Even	4057	4057/2	Small	Greens	Herbs	Moleka	International	Europe	Southern Europe	Italy	no	yes	SL 0595	Ba180779	Enterobacterales	Enterobacter	Enterobacter cloacae	yes	no	no
PL 0689	Ba180942	2018-12-07	December	Foodstuff 18	Even	4054	4054/1	Large	Greens	Herbs	Basil	International	Europe	Southern Europe	Spain	no	yes	SL 0687	BA180942	Pseudomonadales	Pseudomonas	Pseudomonas putida	no	NT-NE	no
PL 0689	Ba180942	2018-12-07	December	Foodstuff 18	Even	4054	4054/1	Large	Greens	Herbs	Basil	International	Europe	Southern Europe	Spain	no	yes	SL 0688	BA180942	Enterobacterales	Enterobacter	Enterobacter cloacae	yes	no	no
PL 0696	Ba180949	2018-12-07	December	Foodstuff 18	Even	4055	4055/2a	Small	Greens	Herbs	Rocket	International	Europe	Southern Europe	Italy	no	yes	SL 0698	BA180949	Pseudomonadales	Pseudomonas	Pseudomonas putida	no	NT-NE	no
PL 0696	Ba180949	2018-12-07	December	Foodstuff 18	Even	4055	4055/2a	Small	Greens	Herbs	Rocket	International	Europe	Southern Europe	Italy	no	yes	SL 0697	BA180949	Enterobacterales	Enterobacter	Enterobacter cloacae	yes	no	no
PL 0749	BA190037	2019-01-11	January	Foodstuff 19	Odd	4059	4059/1	Large	Greens	Herbs	Parsley (flat)	International	Europe	Southern Europe	Spain	no	yes	SL 0761	BA190037	Enterobacterales	Citrobacter	Citrobacter koseri	yes	no	no
PL 0749	BA190037	2019-01-11	January	Foodstuff 19	Odd	4059	4059/1	Large	Greens	Herbs	Parsley (flat)	International	Europe	Southern Europe	Spain	no	yes	SL 0762	BA190037	Enterobacterales	Enterobacter	Enterobacter cloacae	yes	no	no
PL 0815	BA190197	2019-03-01	March	Foodstuff 21	Odd	4055	4055/3	Large	Greens	Herbs	Parsley (curly)	International	Europe	Southern Europe	Italy	no	yes	SL 0849	BA190197	Pseudomonadales	Pseudomonas	Pseudomonas putida	no	NT-NE	no
PL 0815	BA190197	2019-03-01	March	Foodstuff 21	Odd	4055	4055/3	Large	Greens	Herbs	Parsley (curly)	International	Europe	Southern Europe	Italy	no	yes	SL 0850	BA190197	Enterobacterales	Enterobacter	Enterobacter cloacae	yes	no	no
PL 0904	BA190394	2019-05-10	May	Foodstuff 23	Odd	4057	4057/3a	Small	Greens	Herbs	Coriander	International	Europe	Southern Europe	Italy	no	yes	SL 0967	BA190394	Burkholderiales	Unknown	Fam. Alcaligenaceae	no	NT-NE	no
PL 0904	BA190394	2019-05-10	May	Foodstuff 23	Odd	4057	4057/3a	Small	Greens	Herbs	Coriander	International	Europe	Southern Europe	Italy	no	yes	SL 0966	BA190394	Pseudomonadales	Pseudomonas	Pseudomonas aeruginosa	no	NT-NE	no
PL 0943	BA190552	2019-05-31	June	Foodstuff 24	Even	4057	4057/2	Small	Greens	Sprouts	Sprouts (bean)	International	Europe	Southern Europe	Italy	no	yes	SL 1023	BA190552	Pseudomonadales	Pseudomonas	Pseudomonas putida	no	NT-NE	no
PL 0943	BA190552	2019-05-31	June	Foodstuff 24	Even	4057	4057/2	Small	Greens	Sprouts	Sprouts (bean)	International	Europe	Southern Europe	Italy	no	yes	SL 1022	BA190552	Enterobacterales	Enterobacter	Enterobacter sp.	yes	no	no
PL 0027	Ba170278	2017-05-29	May	Foodstuff 01	Odd	4058	4058/3	Large	Greens	Herbs	Coriander	International	Asia	Southeast Asia	Vietnam	no	yes	NA	NA	Pseudomonadales	Pseudomonas	Pseudomonas sp.	no	NT-NE	no
PL 0359	Ba180130	2018-03-09	March	Foodstuff 10	Odd	4051	4051/3	Small	Greens	Herbs	Celery	International	Asia	Southeast Asia	Thailand	no	yes	SL 0316	Ba180130	NA	NA	NA	no	NT-NI	no
PL 0359	Ba180130	2018-03-09	March	Foodstuff 10	Odd	4051	4051/3	Small	Greens	Herbs	Celery	International	Asia	Southeast Asia	Thailand	no	yes	SL 0317	Ba180130	Aeromonadales	Aeromonas	Aeromonas sp.	no	NT-NE	no
PL 0503	Ba180525	2018-06-08	June	Foodstuff 13	Even	4057	4057/2	Small	Greens	Herbs	Thai basil	International	Asia	Southeast Asia	Thailand	no	yes	SL 0447	Ba180525	NA	NA	NA	no	NT-NI	no
PL 0503	Ba180525	2018-06-08	June	Foodstuff 13	Even	4057	4057/2	Small	Greens	Herbs	Thai basil	International	Asia	Southeast Asia	Thailand	no	yes	SL 0448	Ba180525	Pseudomonadales	Pseudomonas	Pseudomonas aeruginosa	no	NT-NE	no
PL 0559	Ba180686	2018-08-31	September	Foodstuff 15	Odd	4051	4051/3	Small	Greens	Herbs	Coriander	International	Asia	Southeast Asia	Thailand	no	yes	SL 0492	Ba180686	Pseudomonadales	Pseudomonas	Pseudomonas putida	no	NT-NE	no
PL 0559	Ba180686	2018-08-31	September	Foodstuff 15	Odd	4051	4051/3	Small	Greens	Herbs	Coriander	International	Asia	Southeast Asia	Thailand	no	yes	SL 0493	Ba180686	Pseudomonadales	Pseudomonas	Pseudomonas putida	no	NT-NE	no
PL 0665	Ba180893	2018-11-09	November	Foodstuff 17	Odd	4058	4058/3	Large	Greens	Herbs	Pennywort	International	Asia	Southeast Asia	Vietnam	no	yes	SL 0658	Ba180893	Pseudomonadales	Pseudomonas	Pseudomonas sp.	no	NT-NE	no
PL 0665	Ba180893	2018-11-09	November	Foodstuff 17	Odd	4058	4058/3	Large	Greens	Herbs	Pennywort	International	Asia	Southeast Asia	Vietnam	no	yes	SL 0659	Ba180893	Enterobacterales	Enterobacter	Enterobacter cloacae	yes	no	no
PL 0703	Ba180956	2018-12-07	December	Foodstuff 18	Even	4057	4057/2	Small	Greens	Herbs	Pakwan	International	Asia	Southeast Asia	Thailand	no	yes	SL 0709	BA180956	Enterobacterales	Klebsiella	Klebsiella pneumoniae	yes	yes	yes
PL 0703	Ba180956	2018-12-07	December	Foodstuff 18	Even	4057	4057/2	Small	Greens	Herbs	Pakwan	International	Asia	Southeast Asia	Thailand	no	yes	SL 0708	BA180956	Pseudomonadales	Pseudomonas	Pseudomonas aeruginosa	no	NT-NE	yes
PL 0825	BA190207	2019-03-01	March	Foodstuff 21	Odd	4058	4058/3	Large	Greens	Herbs	Coriander	International	Asia	Southeast Asia	Thailand	no	yes	SL 0864	BA190207	NA	NA	NA	no	NT-NI	no
PL 0825	BA190207	2019-03-01	March	Foodstuff 21	Odd	4058	4058/3	Large	Greens	Herbs	Coriander	International	Asia	Southeast Asia	Thailand	no	yes	SL 0863	BA190207	Pseudomonadales	Pseudomonas	Pseudomonas putida	no	NT-NE	no
PL 0879	BA190369	2019-05-10	May	Foodstuff 23	Odd	4051	4051/3	Small	Greens	Herbs	Dill	International	Asia	Southeast Asia	Thailand	no	yes	SL 0932	BA190369	NA	NA	NA	no	NT-NI	no
PL 0879	BA190369	2019-05-10	May	Foodstuff 23	Odd	4051	4051/3	Small	Greens	Herbs	Dill	International	Asia	Southeast Asia	Thailand	no	yes	SL 0931	BA190369	Pseudomonadales	Pseudomonas	Pseudomonas putida	no	NT-NE	no
PL 0193	Ba170813	2017-11-17	November	Foodstuff 06	Odd	4001	4001/3	Large	Greens	Herbs	Chives	International	Asia	South Asia	India	no	yes	SL 0116	Ba170813	NA	NA	NA	no	NT-NI	no
PL 0193	Ba170813	2017-11-17	November	Foodstuff 06	Odd	4001	4001/3	Large	Greens	Herbs	Chives	International	Asia	South Asia	India	no	yes	SL 0115	Ba170813	NA	NA	NA	no	NT-NI	no
PL 0223	Ba170843	2017-11-17	November	Foodstuff 06	Odd	4057	4057/2	Small	Chicken	Chicken	Chicken (breast)	International	America	South America	Brazil	no	yes	SL 0141	Ba170843	NA	NA	NA	no	NT-NI	no
PL 0223	Ba170843	2017-11-17	November	Foodstuff 06	Odd	4057	4057/2	Small	Chicken	Chicken	Chicken (breast)	International	America	South America	Brazil	no	yes	SL 0142	Ba170843	NA	NA	NA	no	NT-NI	no
PL 0586	Ba180713	2018-08-31	September	Foodstuff 15	Odd	4058	4058/3	Large	Chicken	Chicken	Chicken (wings)	International	America	South America	Brazil	no	yes	SL 0534	Ba180713	Enterobacterales	Escherichia	Escherichia coli	yes	yes	yes
PL 0586	Ba180713	2018-08-31	September	Foodstuff 15	Odd	4058	4058/3	Large	Chicken	Chicken	Chicken (wings)	International	America	South America	Brazil	no	yes	SL 0535	Ba180713	NA	NA	NA	no	NT-NI	yes
PL 0167	Ba170739	2017-10-13	October	Foodstuff 05	Even	4053	4053/2	Small	Greens	Herbs	Parsley	International	Africa	North Africa	Morocco	no	yes	SL 0088	Ba170739	NA	NA	NA	no	NT-NI	no
PL 0167	Ba170739	2017-10-13	October	Foodstuff 05	Even	4053	4053/2	Small	Greens	Herbs	Parsley	International	Africa	North Africa	Morocco	no	yes	SL 0089	Ba170739	NA	NA	NA	no	NT-NI	no
PL 0238	Ba170884	2017-12-08	December	Foodstuff 07	Even	4051	4051/1	Large	Greens	Herbs	Chives	International	Africa	North Africa	Morocco	no	yes	SL 0158	Ba170884	Pseudomonadales	Pseudomonas	Pseudomonas putida	no	NT-NE	no
PL 0238	Ba170884	2017-12-08	December	Foodstuff 07	Even	4051	4051/1	Large	Greens	Herbs	Chives	International	Africa	North Africa	Morocco	no	yes	SL 0159	Ba170884	Enterobacterales	Enterobacter	Enterobacter asburiae	yes	no	no
PL 0347	Ba180097	2018-02-02	February	Foodstuff 09	Even	4058	4058/2	Large	Greens	Herbs	Chives	International	Africa	North Africa	Morocco	no	yes	SL 0304	Ba180097	NA	NA	NA	no	NT-NI	no
PL 0347	Ba180097	2018-02-02	February	Foodstuff 09	Even	4058	4058/2	Large	Greens	Herbs	Chives	International	Africa	North Africa	Morocco	no	yes	SL 0305	Ba180097	Pseudomonadales	Pseudomonas	Pseudomonas putida	no	NT-NE	no
PL 0358	Ba180129	2018-03-09	March	Foodstuff 10	Odd	4051	4051/1	Large	Greens	Herbs	Basil	International	Africa	North Africa	Morocco	no	yes	SL 0315	Ba180129	Pseudomonadales	Pseudomonas	Pseudomonas putida	no	NT-NE	no
PL 0358	Ba180129	2018-03-09	March	Foodstuff 10	Odd	4051	4051/1	Large	Greens	Herbs	Basil	International	Africa	North Africa	Morocco	no	yes	SL 0314	Ba180129	Enterobacterales	Enterobacter	Enterobacter cloacae complex	yes	no	no
PL 0368	Ba180139	2018-03-09	March	Foodstuff 10	Odd	4053	4053/2	Small	Greens	Herbs	Parsley (flat)	International	Africa	North Africa	Morocco	no	yes	SL 0331	Ba180139	Pseudomonadales	Pseudomonas	Pseudomonas putida	no	NT-NE	no
PL 0368	Ba180139	2018-03-09	March	Foodstuff 10	Odd	4053	4053/2	Small	Greens	Herbs	Parsley (flat)	International	Africa	North Africa	Morocco	no	yes	SL 0330	Ba180139	Enterobacterales	Enterobacter	Enterobacter cloacae complex	yes	no	no
PL 0414	Ba180222	2018-04-06	April	Foodstuff 11	Even	4055	4055/1	Large	Greens	Herbs	Chives	International	Africa	North Africa	Morocco	no	yes	SL 0388	Ba180222	NA	NA	NA	no	NT-NI	no
PL 0414	Ba180222	2018-04-06	April	Foodstuff 11	Even	4055	4055/1	Large	Greens	Herbs	Chives	International	Africa	North Africa	Morocco	no	yes	SL 0387	Ba180222	Pseudomonadales	Pseudomonas	Pseudomonas putida	no	NT-NE	no
PL 0432	Ba180240	2018-04-06	April	Foodstuff 11	Even	4051	4051/USB	NA	Greens	Herbs	Majoram	International	Africa	North Africa	Morocco	no	yes	SL 0403	Ba180240	Pseudomonadales	Pseudomonas	Pseudomonas putida	no	NT-NE	no
PL 0432	Ba180240	2018-04-06	April	Foodstuff 11	Even	4051	4051/USB	NA	Greens	Herbs	Majoram	International	Africa	North Africa	Morocco	no	yes	SL 0402	Ba180240	Enterobacterales	Enterobacter	Enterobacter cloacae	yes	no	no
PL 0575	Ba180702	2018-08-31	September	Foodstuff 15	Odd	4055	4055/3	Large	Greens	Herbs	Mint	International	Africa	North Africa	Morocco	no	yes	SL 0517	Ba180702	Pseudomonadales	Pseudomonas	Pseudomonas putida	no	NT-NE	no
PL 0575	Ba180702	2018-08-31	September	Foodstuff 15	Odd	4055	4055/3	Large	Greens	Herbs	Mint	International	Africa	North Africa	Morocco	no	yes	SL 0516	Ba180702	Enterobacterales	Enterobacter	Enterobacter hormaechei	yes	no	no
PL 0701	Ba180954	2018-12-07	December	Foodstuff 18	Even	4057	4057/1	Large	Greens	Herbs	Chives	International	Africa	North Africa	Morocco	no	yes	SL 0705	BA180954	Pseudomonadales	Pseudomonas	Pseudomonas putida	no	NT-NE	no
PL 0701	Ba180954	2018-12-07	December	Foodstuff 18	Even	4057	4057/1	Large	Greens	Herbs	Chives	International	Africa	North Africa	Morocco	no	yes	SL 0704	BA180954	Enterobacterales	Citrobacter	Citrobacter freundii	yes	no	no
PL 0747	BA190035	2019-01-11	January	Foodstuff 19	Odd	4058	4058/4	Large	Greens	Herbs	Parsley (flat)	International	Africa	North Africa	Morocco	no	yes	SL 0759	BA190035	Pseudomonadales	Pseudomonas	Pseudomonas putida	no	NT-NE	no
PL 0747	BA190035	2019-01-11	January	Foodstuff 19	Odd	4058	4058/4	Large	Greens	Herbs	Parsley (flat)	International	Africa	North Africa	Morocco	no	yes	SL 0758	BA190035	Enterobacterales	Enterobacter	Enterobacter cloacae	yes	no	no
PL 0753	BA190074	2019-02-08	February	Foodstuff 20	Even	4001	4001/1	Large	Greens	Herbs	Coriander	International	Africa	North Africa	Morocco	no	yes	SL 0766	BA190074	Pseudomonadales	Pseudomonas	Pseudomonas putida	no	NT-NE	no
PL 0753	BA190074	2019-02-08	February	Foodstuff 20	Even	4001	4001/1	Large	Greens	Herbs	Coriander	International	Africa	North Africa	Morocco	no	yes	SL 0767	BA190074	Enterobacterales	Enterobacter	Enterobacter cloacae	yes	no	no
PL 0929	BA190538	2019-05-31	June	Foodstuff 24	Even	4054	4054/1	Large	Greens	Herbs	Basil	International	Africa	North Africa	Morocco	no	yes	SL 1004	BA190538	Pseudomonadales	Pseudomonas	Pseudomonas putida	no	NT-NE	no
PL 0929	BA190538	2019-05-31	June	Foodstuff 24	Even	4054	4054/1	Large	Greens	Herbs	Basil	International	Africa	North Africa	Morocco	no	yes	SL 1005	BA190538	Pseudomonadales	Pseudomonas	Pseudomonas putida	no	NT-NE	no
PL 0016	Ba170263	2017-05-29	May	Foodstuff 01	Odd	4054	4054/1	Large	Greens	Herbs	Thai basil	International	Asia	Middle East	Israel	no	yes	SL 0008	Ba170263	Enterobacterales	Citrobacter	Citrobacter braakii	yes	no	no
PL 0070	Ba170368	2017-06-23	June	Foodstuff 02	Even	4059	4059/1	Large	Greens	Herbs	Basil	International	Asia	Middle East	Israel	no	yes	SL 0023	Ba170368	Enterobacterales	Enterobacter	Enterobacter aerogenes	yes	no	no
PL 0153	Ba170725	2017-10-13	October	Foodstuff 05	Even	4001	4001/1	Large	Greens	Herbs	Chives	International	Asia	Middle East	Israel	no	yes	SL 0071	Ba170725	NA	NA	NA	no	NT-NI	no
PL 0153	Ba170725	2017-10-13	October	Foodstuff 05	Even	4001	4001/1	Large	Greens	Herbs	Chives	International	Asia	Middle East	Israel	no	yes	SL 0072	Ba170725	NA	NA	NA	no	NT-NI	no
PL 0270	Ba170916	2017-12-09	December	Foodstuff 07	Even	4059	4059/1	Large	Greens	Herbs	Basil	International	Asia	Middle East	Israel	no	yes	SL 0201	Ba170916	NA	NA	NA	no	NT-NI	no
PL 0270	Ba170916	2017-12-09	December	Foodstuff 07	Even	4059	4059/1	Large	Greens	Herbs	Basil	International	Asia	Middle East	Israel	no	yes	SL 0202	Ba170916	Burkholderiales	Unknown	Fam. Alcaligenaceae	no	NT-NE	no
PL 0295	Ba180023	2018-01-05	January	Foodstuff 08	Odd	4055	4055/3	Large	Greens	Herbs	Coriander	International	Asia	Middle East	Israel	no	yes	SL 0242	Ba180023	Pseudomonadales	Pseudomonas	Pseudomonas putida	no	NT-NE	no
PL 0295	Ba180023	2018-01-05	January	Foodstuff 08	Odd	4055	4055/3	Large	Greens	Herbs	Coriander	International	Asia	Middle East	Israel	no	yes	SL 0241	Ba180023	Enterobacterales	Enterobacter	Enterobacter asburiae	yes	no	no
PL 0297	Ba180025	2018-01-05	January	Foodstuff 08	Odd	4056	4056/1	Large	Greens	Herbs	Basil	International	Asia	Middle East	Israel	no	yes	SL 0244	Ba180025	Pseudomonadales	Pseudomonas	Pseudomonas putida	no	NT-NE	no
PL 0297	Ba180025	2018-01-05	January	Foodstuff 08	Odd	4056	4056/1	Large	Greens	Herbs	Basil	International	Asia	Middle East	Israel	no	yes	SL 0245	Ba180025	Pseudomonadales	Pseudomonas	Pseudomonas putida	no	NT-NE	no
PL 0393	Ba180201	2018-04-06	April	Foodstuff 11	Even	4001	4001/1	Large	Greens	Herbs	Basil	International	Asia	Middle East	Israel	no	yes	SL 0364	Ba180201	Pseudomonadales	Pseudomonas	Pseudomonas sp.	no	NT-NE	no
PL 0393	Ba180201	2018-04-06	April	Foodstuff 11	Even	4001	4001/1	Large	Greens	Herbs	Basil	International	Asia	Middle East	Israel	no	yes	SL 0365	Ba180201	Enterobacterales	Enterobacter	Enterobacter cloacae	yes	no	no
PL 0817	BA190199	2019-03-01	March	Foodstuff 21	Odd	4056	4056/1	Large	Greens	Herbs	Basil	International	Asia	Middle East	Israel	no	yes	SL 0852	BA190199	Pseudomonadales	Pseudomonas	Pseudomonas putida	no	NT-NE	no
PL 0817	BA190199	2019-03-01	March	Foodstuff 21	Odd	4056	4056/1	Large	Greens	Herbs	Basil	International	Asia	Middle East	Israel	no	yes	SL 0851	BA190199	Enterobacterales	Enterobacter	Enterobacter cloacae	yes	no	no
PL 0768	BA190089	2019-02-08	February	Foodstuff 20	Even	4053	4053/2	Small	Chicken	Chicken	Chicken (breast)	International	Europe	Eastern Europe	Bulgaria	no	yes	SL 0784	BA190089	Enterobacterales	Escherichia	Escherichia coli	yes	yes	yes
PL 0768	BA190089	2019-02-08	February	Foodstuff 20	Even	4053	4053/2	Small	Chicken	Chicken	Chicken (breast)	International	Europe	Eastern Europe	Bulgaria	no	yes	SL 0785	BA190089	Enterobacterales	Escherichia	Escherichia coli	no	NT-D	yes
PL 0823	BA190205	2019-03-01	March	Foodstuff 21	Odd	4057	4057/2	Small	Chicken	Chicken	Chicken (leg)	International	Europe	Eastern Europe	Bulgaria	no	yes	SL 0860	BA190205	Enterobacterales	Escherichia	Escherichia coli	yes	yes	yes
PL 0823	BA190205	2019-03-01	March	Foodstuff 21	Odd	4057	4057/2	Small	Chicken	Chicken	Chicken (leg)	International	Europe	Eastern Europe	Bulgaria	no	yes	SL 0861	BA190205	Enterobacterales	Escherichia	Escherichia coli	no	NT-D	yes
PL 0589	Ba180716	2018-08-31	September	Foodstuff 15	Odd	4059	4059/1	Large	Greens	Herbs	Mint	International	Africa	Eastern Africa	Kenia	no	yes	SL 0542	Ba180716	Pseudomonadales	Pseudomonas	Pseudomonas putida	no	NT-NE	no
PL 0589	Ba180716	2018-08-31	September	Foodstuff 15	Odd	4059	4059/1	Large	Greens	Herbs	Mint	International	Africa	Eastern Africa	Kenia	no	yes	SL 0543	Ba180716	Enterobacterales	Enterobacter	Enterobacter cloacae complex	yes	no	no
PL 0011	Ba170258	2017-05-29	May	Foodstuff 01	Odd	4053	4053/1	Large	Greens	Herbs	Cress	National	Europe	Central Europe	switzerland	no	yes	SL 0007	Ba170258	Enterobacterales	Enterobacter	Enterobacter cloacae	yes	no	no
PL 0018	Ba170267	2017-05-29	May	Foodstuff 01	Odd	4055	4055/1	Large	Greens	Herbs	Chives	National	Europe	Central Europe	switzerland	no	yes	SL 0009	Ba170267	Enterobacterales	Citrobacter	Citrobacter freundii	yes	no	no
PL 0028	Ba170279	2017-05-29	May	Foodstuff 01	Odd	4058	4058/3	Large	Chicken	Chicken	Chicken (breast)	National	Europe	Central Europe	switzerland	no	yes	NA	NA	NA	NA	NA	no	NT-NI	no
PL 0047	Ba170344	2017-06-23	June	Foodstuff 02	Even	4053	4053/1	Large	Chicken	Chicken	Chicken (mince)	National	Europe	Central Europe	switzerland	no	yes	NA	NA	NA	NA	NA	no	NT-NI	no
PL 0051	Ba170348	2017-06-23	June	Foodstuff 02	Even	4054	4054/1	Large	Chicken	Chicken	Chicken (breast)	National	Europe	Central Europe	switzerland	no	yes	NA	NA	NA	NA	NA	no	NT-NI	no
PL 0056	Ba170353	2017-06-23	June	Foodstuff 02	Even	4055	4055/1	Large	Chicken	Chicken	Chicken (breast)	National	Europe	Central Europe	switzerland	no	yes	NA	NA	NA	NA	NA	no	NT-NI	no
PL 0063	Ba170361	2017-06-23	June	Foodstuff 02	Even	4057	4057/1	Large	Chicken	Chicken	Chicken (breast)	National	Europe	Central Europe	switzerland	no	yes	SL 0019	Ba170361	Enterobacterales	Klebsiella	Klebsiella pneumoniae	yes	yes	yes
PL 0069	Ba170367	2017-06-23	June	Foodstuff 02	Even	4058	4058/2	Large	Chicken	Chicken	Chicken (breast)	International	Europe	Central Europe	Germany	no	yes	NA	NA	Pseudomonadales	Pseudomonas	Pseudomonas fluorescens	no	NT-NE	no
PL 0085	Ba170437	2017-08-11	August	Foodstuff 03	Even	4052	4052/2b	Small	Chicken	Chicken	Chicken (breast)	National	Europe	Central Europe	switzerland	no	yes	SL 0030	Ba170437	Enterobacterales	Escherichia	Escherichia coli	yes	yes	yes
PL 0085	Ba170437	2017-08-11	August	Foodstuff 03	Even	4052	4052/2b	Small	Chicken	Chicken	Chicken (breast)	National	Europe	Central Europe	switzerland	no	yes	SL 0029	Ba170437	Enterobacterales	Escherichia	Escherichia coli	no	NT-D	yes
PL 0086	Ba170438	2017-08-11	August	Foodstuff 03	Even	4053	4053/1	Large	Chicken	Chicken	Chicken (breast)	International	Europe	Central Europe	Hungary	no	yes	SL 0031	Ba170438	Enterobacterales	Escherichia	Escherichia coli	yes	yes	yes
PL 0086	Ba170438	2017-08-11	August	Foodstuff 03	Even	4053	4053/1	Large	Chicken	Chicken	Chicken (breast)	International	Europe	Central Europe	Hungary	no	yes	SL 0032	Ba170438	Enterobacterales	Escherichia	Escherichia coli	yes	yes	yes
PL 0091	Ba170443	2017-08-11	August	Foodstuff 03	Even	4054	4054/1	Large	Greens	Herbs	Chives	National	Europe	Central Europe	switzerland	yes	yes	SL 0034	Ba170443	NA	NA	NA	no	NT-NI	no
PL 0091	Ba170443	2017-08-11	August	Foodstuff 03	Even	4054	4054/1	Large	Greens	Herbs	Chives	National	Europe	Central Europe	switzerland	yes	yes	SL 0033	Ba170443	Enterobacterales	Citrobacter	Citrobacter freundii	yes	no	no
PL 0108	Ba170461	2017-08-11	August	Foodstuff 03	Even	4058	4058/2	Large	Chicken	Chicken	Chicken (breast)	International	Europe	Central Europe	Germany	no	yes	SL 0041	Ba170461	Enterobacterales	Klebsiella	Klebsiella pneumoniae	yes	yes	yes
PL 0108	Ba170461	2017-08-11	August	Foodstuff 03	Even	4058	4058/2	Large	Chicken	Chicken	Chicken (breast)	International	Europe	Central Europe	Germany	no	yes	SL 0042	Ba170461	Enterobacterales	Klebsiella	Klebsiella pneumoniae	no	NT-D	yes
PL 0110	Ba170463	2017-08-11	August	Foodstuff 03	Even	4059	4059/1	Large	Greens	Herbs	Basil	National	Europe	Central Europe	switzerland	no	yes	SL 0044	Ba170463	Enterobacterales	Enterobacter	Enterobacter aerogenes	no	NT-D	no
PL 0110	Ba170463	2017-08-11	August	Foodstuff 03	Even	4059	4059/1	Large	Greens	Herbs	Basil	National	Europe	Central Europe	switzerland	no	yes	SL 0043	Ba170463	Enterobacterales	Enterobacter	Enterobacter aerogenes	yes	no	no
PL 0112	Ba170465	2017-08-11	August	Foodstuff 03	Even	4051	4051/USB	NA	Greens	Herbs	Basil	National	Europe	Central Europe	switzerland	no	yes	SL 0049	Ba170465	Pseudomonadales	Pseudomonas	Pseudomonas sp.	no	NT-NE	no
PL 0112	Ba170465	2017-08-11	August	Foodstuff 03	Even	4051	4051/USB	NA	Greens	Herbs	Basil	National	Europe	Central Europe	switzerland	no	yes	SL 0048	Ba170465	Enterobacterales	Citrobacter	Citrobacter freundii	yes	no	no
PL 0113	Ba170559	2017-09-08	September	Foodstuff 04	Odd	4001	4001/3	Large	Greens	Sprouts	Sprouts (pea-asparagus)	National	Europe	Central Europe	switzerland	no	yes	SL 0050	Ba170559	NA	NA	NA	no	NT-NI	no
PL 0113	Ba170559	2017-09-08	September	Foodstuff 04	Odd	4001	4001/3	Large	Greens	Sprouts	Sprouts (pea-asparagus)	National	Europe	Central Europe	switzerland	no	yes	SL 0051	Ba170559	NA	NA	NA	no	NT-NI	no
PL 0124	Ba170570	2017-09-08	September	Foodstuff 04	Odd	4052	4052/2b	Small	Chicken	Chicken	Chicken (breast)	National	Europe	Central Europe	switzerland	no	yes	SL 0054	Ba170570	NA	NA	NA	no	NT-NI	no
PL 0124	Ba170570	2017-09-08	September	Foodstuff 04	Odd	4052	4052/2b	Small	Chicken	Chicken	Chicken (breast)	National	Europe	Central Europe	switzerland	no	yes	SL 0055	Ba170570	NA	NA	NA	no	NT-NI	no
PL 0128	Ba170574	2017-09-08	September	Foodstuff 04	Odd	4053	4053/2	Small	Chicken	Chicken	Chicken (breast)	National	Europe	Central Europe	switzerland	no	yes	SL 0057	Ba170574	NA	NA	NA	no	NT-NI	no
PL 0128	Ba170574	2017-09-08	September	Foodstuff 04	Odd	4053	4053/2	Small	Chicken	Chicken	Chicken (breast)	National	Europe	Central Europe	switzerland	no	yes	SL 0058	Ba170574	NA	NA	NA	no	NT-NI	no
PL 0151	Ba170597	2017-09-08	September	Foodstuff 04	Odd	4051	4051/USB	NA	Chicken	Chicken	Chicken (breast)	National	Europe	Central Europe	switzerland	no	yes	SL 0069	Ba170597	Enterobacterales	Escherichia	Escherichia coli	yes	yes	yes
PL 0151	Ba170597	2017-09-08	September	Foodstuff 04	Odd	4051	4051/USB	NA	Chicken	Chicken	Chicken (breast)	National	Europe	Central Europe	switzerland	no	yes	SL 0070	Ba170597	NA	NA	NA	no	NT-NI	yes
PL 0156	Ba170728	2017-10-13	October	Foodstuff 05	Even	4001	4001/2b	Small	Chicken	Chicken	Chicken (breast)	National	Europe	Central Europe	switzerland	no	yes	SL 0074	Ba170728	Pseudomonadales	Pseudomonas	Pseudomonas sp.	no	NT-NE	no
PL 0156	Ba170728	2017-10-13	October	Foodstuff 05	Even	4001	4001/2b	Small	Chicken	Chicken	Chicken (breast)	National	Europe	Central Europe	switzerland	no	yes	SL 0075	Ba170728	Pseudomonadales	Pseudomonas	Pseudomonas sp.	no	NT-NE	no
PL 0157	Ba170729	2017-10-13	October	Foodstuff 05	Even	4051	4051/1	Large	Chicken	Chicken	Chicken (leg)	National	Europe	Central Europe	switzerland	no	yes	SL 0076	Ba170729	Pseudomonadales	Pseudomonas	Pseudomonas sp.	no	NT-NE	no
PL 0157	Ba170729	2017-10-13	October	Foodstuff 05	Even	4051	4051/1	Large	Chicken	Chicken	Chicken (leg)	National	Europe	Central Europe	switzerland	no	yes	SL 0077	Ba170729	Pseudomonadales	Pseudomonas	Pseudomonas sp.	no	NT-NE	no
PL 0159	Ba170731	2017-10-13	October	Foodstuff 05	Even	4051	4051/2	Small	Greens	Herbs	Chives	National	Europe	Central Europe	switzerland	yes	yes	SL 0079	Ba170731	Pseudomonadales	Pseudomonas	Pseudomonas putida	no	NT-NE	no
PL 0159	Ba170731	2017-10-13	October	Foodstuff 05	Even	4051	4051/2	Small	Greens	Herbs	Chives	National	Europe	Central Europe	switzerland	yes	yes	SL 0080	Ba170731	Pseudomonadales	Pseudomonas	Pseudomonas putida	no	NT-NE	no
PL 0160	Ba170732	2017-10-13	October	Foodstuff 05	Even	4051	4051/2	Small	Chicken	Chicken	Chicken (leg)	National	Europe	Central Europe	switzerland	yes	yes	SL 0081	Ba170732	Enterobacterales	Escherichia	Escherichia coli	yes	yes	yes
PL 0160	Ba170732	2017-10-13	October	Foodstuff 05	Even	4051	4051/2	Small	Chicken	Chicken	Chicken (leg)	National	Europe	Central Europe	switzerland	yes	yes	SL 0082	Ba170732	NA	NA	NA	no	NT-NI	yes
PL 0162	Ba170734	2017-10-13	October	Foodstuff 05	Even	4052	4052/1	Large	Greens	Herbs	Coriander	National	Europe	Central Europe	switzerland	yes	yes	SL 0083	Ba170734	NA	NA	NA	no	NT-NI	no
PL 0162	Ba170734	2017-10-13	October	Foodstuff 05	Even	4052	4052/1	Large	Greens	Herbs	Coriander	National	Europe	Central Europe	switzerland	yes	yes	SL 0084	Ba170734	NA	NA	NA	no	NT-NI	no
PL 0164	Ba170736	2017-10-13	October	Foodstuff 05	Even	4052	4052/2b	Small	Chicken	Chicken	Chicken (leg)	National	Europe	Central Europe	switzerland	no	yes	SL 0085	Ba170736	NA	NA	NA	no	NT-NI	no
PL 0164	Ba170736	2017-10-13	October	Foodstuff 05	Even	4052	4052/2b	Small	Chicken	Chicken	Chicken (leg)	National	Europe	Central Europe	switzerland	no	yes	SL 0086	Ba170736	NA	NA	NA	no	NT-NI	no
PL 0168	Ba170740	2017-10-13	October	Foodstuff 05	Even	4053	4053/2	Small	Chicken	Chicken	Chicken (leg)	National	Europe	Central Europe	switzerland	no	yes	SL 0091	Ba170740	Enterobacterales	Escherichia	Escherichia coli	yes	yes	yes
PL 0168	Ba170740	2017-10-13	October	Foodstuff 05	Even	4053	4053/2	Small	Chicken	Chicken	Chicken (leg)	National	Europe	Central Europe	switzerland	no	yes	SL 0090	Ba170740	Enterobacterales	Escherichia	Escherichia coli	no	NT-D	yes
PL 0173	Ba170745	2017-10-13	October	Foodstuff 05	Even	4055	4055/1	Large	Greens	Herbs	Chervil	National	Europe	Central Europe	switzerland	yes	yes	SL 0095	Ba170745	Pseudomonadales	Pseudomonas	Pseudomonas putida	no	NT-NE	no
PL 0173	Ba170745	2017-10-13	October	Foodstuff 05	Even	4055	4055/1	Large	Greens	Herbs	Chervil	National	Europe	Central Europe	switzerland	yes	yes	SL 0096	Ba170745	Pseudomonadales	Pseudomonas	Pseudomonas putida	no	NT-NE	no
PL 0178	Ba170750	2017-10-13	October	Foodstuff 05	Even	4056	4056/1	Large	Chicken	Chicken	Chicken (breast)	International	Europe	Central Europe	Hungary	no	yes	SL 0098	Ba170750	Enterobacterales	Escherichia	Escherichia coli	yes	yes	yes
PL 0178	Ba170750	2017-10-13	October	Foodstuff 05	Even	4056	4056/1	Large	Chicken	Chicken	Chicken (breast)	International	Europe	Central Europe	Hungary	no	yes	SL 0099	Ba170750	Enterobacterales	Escherichia	Escherichia coli	no	NT-D	yes
PL 0187	Ba170759	2017-10-13	October	Foodstuff 05	Even	4058	4058/2	Large	Greens	Herbs	Chives	National	Europe	Central Europe	switzerland	no	yes	SL 0108	Ba170759	NA	NA	NA	no	NT-NI	no
PL 0187	Ba170759	2017-10-13	October	Foodstuff 05	Even	4058	4058/2	Large	Greens	Herbs	Chives	National	Europe	Central Europe	switzerland	no	yes	SL 0107	Ba170759	Pseudomonadales	Pseudomonas	Pseudomonas putida	no	NT-NE	no
PL 0188	Ba170760	2017-10-13	October	Foodstuff 05	Even	4058	4058/2	Large	Chicken	Chicken	Chicken (breast)	National	Europe	Central Europe	switzerland	no	yes	SL 0109	Ba170760	Enterobacterales	Escherichia	Escherichia coli	yes	yes	yes
PL 0188	Ba170760	2017-10-13	October	Foodstuff 05	Even	4058	4058/2	Large	Chicken	Chicken	Chicken (breast)	National	Europe	Central Europe	switzerland	no	yes	SL 0110	Ba170760	Enterobacterales	Escherichia	Escherichia coli	no	NT-D	yes
PL 0189	Ba170761	2017-10-13	October	Foodstuff 05	Even	4059	4059/1	Large	Greens	Herbs	Parsley (curly)	National	Europe	Central Europe	switzerland	no	yes	SL 0111	Ba170761	Pseudomonadales	Pseudomonas	Pseudomonas putida	no	NT-NE	no
PL 0189	Ba170761	2017-10-13	October	Foodstuff 05	Even	4059	4059/1	Large	Greens	Herbs	Parsley (curly)	National	Europe	Central Europe	switzerland	no	yes	SL 0112	Ba170761	Enterobacterales	Citrobacter	Citrobacter freundii	yes	no	no
PL 0192	Ba170764	2017-10-13	October	Foodstuff 05	Even	4051	4051/USB	NA	Greens	Herbs	Chervil	National	Europe	Central Europe	switzerland	no	yes	SL 0113	Ba170764	NA	NA	NA	no	NT-NI	no
PL 0192	Ba170764	2017-10-13	October	Foodstuff 05	Even	4051	4051/USB	NA	Greens	Herbs	Chervil	National	Europe	Central Europe	switzerland	no	yes	SL 0114	Ba170764	Enterobacterales	Enterobacter	Enterobacter cloacae	yes	no	no
PL 0195	Ba170815	2017-11-17	November	Foodstuff 06	Odd	4001	4001/2a	Small	Greens	Herbs	Purslane	National	Europe	Central Europe	switzerland	no	yes	SL 0118	Ba170815	NA	NA	NA	no	NT-NI	no
PL 0195	Ba170815	2017-11-17	November	Foodstuff 06	Odd	4001	4001/2a	Small	Greens	Herbs	Purslane	National	Europe	Central Europe	switzerland	no	yes	SL 0117	Ba170815	Enterobacterales	Enterobacter	Enterobacter cloacae	yes	no	no
PL 0200	Ba170820	2017-11-17	November	Foodstuff 06	Odd	4051	4051/3	Small	Chicken	Chicken	Stewing hen	National	Europe	Central Europe	switzerland	no	yes	SL 0122	Ba170820	Pseudomonadales	Pseudomonas	Pseudomonas putida	no	NT-NE	no
PL 0200	Ba170820	2017-11-17	November	Foodstuff 06	Odd	4051	4051/3	Small	Chicken	Chicken	Stewing hen	National	Europe	Central Europe	switzerland	no	yes	SL 0123	Ba170820	Pseudomonadales	Pseudomonas	Pseudomonas sp.	no	NT-NE	no
PL 0204	Ba170824	2017-11-17	November	Foodstuff 06	Odd	4052	4052/2b	Small	Chicken	Chicken	Chicken (breast)	National	Europe	Central Europe	switzerland	no	yes	SL 0127	Ba170824	Enterobacterales	Escherichia	Escherichia coli	yes	yes	yes
PL 0204	Ba170824	2017-11-17	November	Foodstuff 06	Odd	4052	4052/2b	Small	Chicken	Chicken	Chicken (breast)	National	Europe	Central Europe	switzerland	no	yes	SL 0126	Ba170824	NA	NA	NA	no	NT-NI	yes
PL 0207	Ba170827	2017-11-17	November	Foodstuff 06	Odd	4053	4053/2	Small	Chicken	Chicken	Chicken (breast)	National	Europe	Central Europe	switzerland	no	yes	SL 0128	Ba170827	Pseudomonadales	Pseudomonas	Pseudomonas putida	no	NT-NE	no
PL 0207	Ba170827	2017-11-17	November	Foodstuff 06	Odd	4053	4053/2	Small	Chicken	Chicken	Chicken (breast)	National	Europe	Central Europe	switzerland	no	yes	SL 0129	Ba170827	Enterobacterales	Enterobacter	Enterobacter cloacae	yes	no	no
PL 0209	Ba170829	2017-11-17	November	Foodstuff 06	Odd	4054	4054/1	Large	Greens	Salad	Microgreens (peas-radisch-rocket)	National	Europe	Central Europe	switzerland	no	yes	SL 0131	Ba170829	NA	NA	NA	no	NT-NI	no
PL 0209	Ba170829	2017-11-17	November	Foodstuff 06	Odd	4054	4054/1	Large	Greens	Salad	Microgreens (peas-radisch-rocket)	National	Europe	Central Europe	switzerland	no	yes	SL 0130	Ba170829	Pseudomonadales	Pseudomonas	Pseudomonas putida	no	NT-NE	no
PL 0213	Ba170833	2017-11-17	November	Foodstuff 06	Odd	4055	4055/1	Large	Greens	Vegetables	Mung bean	National	Europe	Central Europe	switzerland	yes	yes	SL 0133	Ba170833	NA	NA	NA	no	NT-NI	no
PL 0213	Ba170833	2017-11-17	November	Foodstuff 06	Odd	4055	4055/1	Large	Greens	Vegetables	Mung bean	National	Europe	Central Europe	switzerland	yes	yes	SL 0134	Ba170833	NA	NA	NA	no	NT-NI	no
PL 0215	Ba170835	2017-11-17	November	Foodstuff 06	Odd	4055	4055/3	Large	Greens	Herbs	Coriander	National	Europe	Central Europe	switzerland	no	yes	SL 0136	Ba170835	Enterobacterales	Citrobacter	Citrobacter freundii	yes	no	no
PL 0219	Ba170839	2017-11-17	November	Foodstuff 06	Odd	4056	4056/2a	Small	Greens	Herbs	Parsley (flat)	National	Europe	Central Europe	switzerland	no	yes	SL 0137	Ba170839	NA	NA	NA	no	NT-NI	no
PL 0219	Ba170839	2017-11-17	November	Foodstuff 06	Odd	4056	4056/2a	Small	Greens	Herbs	Parsley (flat)	National	Europe	Central Europe	switzerland	no	yes	SL 0138	Ba170839	Pseudomonadales	Pseudomonas	Pseudomonas putida	no	NT-NE	no
PL 0222	Ba170842	2017-11-17	November	Foodstuff 06	Odd	4057	4057/1	Large	Greens	Herbs	Oregano	International	Europe	Central Europe	Germany	no	yes	SL 0139	Ba170842	Pseudomonadales	Pseudomonas	Pseudomonas putida	no	NT-NE	no
PL 0222	Ba170842	2017-11-17	November	Foodstuff 06	Odd	4057	4057/1	Large	Greens	Herbs	Oregano	International	Europe	Central Europe	Germany	no	yes	SL 0140	Ba170842	Pseudomonadales	Pseudomonas	Pseudomonas putida	no	NT-NE	no
PL 0227	Ba170847	2017-11-17	November	Foodstuff 06	Odd	4058	4058/4	Large	Greens	Salad	Lettuce	National	Europe	Central Europe	switzerland	no	yes	SL 0143	Ba170847	NA	NA	NA	no	NT-NI	no
PL 0227	Ba170847	2017-11-17	November	Foodstuff 06	Odd	4058	4058/4	Large	Greens	Salad	Lettuce	National	Europe	Central Europe	switzerland	no	yes	SL 0144	Ba170847	Enterobacterales	Enterobacter	Enterobacter cloacae	yes	no	no
PL 0229	Ba170849	2017-11-17	November	Foodstuff 06	Odd	4059	4059/1	Large	Chicken	Chicken	Chicken (leg)	National	Europe	Central Europe	switzerland	no	yes	SL 0145	Ba170849	Enterobacterales	Escherichia	Escherichia coli	yes	yes	yes
PL 0229	Ba170849	2017-11-17	November	Foodstuff 06	Odd	4059	4059/1	Large	Chicken	Chicken	Chicken (leg)	National	Europe	Central Europe	switzerland	no	yes	SL 0146	Ba170849	Enterobacterales	Escherichia	Escherichia coli	no	NT-D	yes
PL 0232	Ba170852	2017-11-17	November	Foodstuff 06	Odd	4051	4051/USB	NA	Chicken	Chicken	Chicken (breast)	National	Europe	Central Europe	switzerland	no	yes	SL 0148	Ba170852	Enterobacterales	Escherichia	Escherichia coli	yes	yes	yes
PL 0232	Ba170852	2017-11-17	November	Foodstuff 06	Odd	4051	4051/USB	NA	Chicken	Chicken	Chicken (breast)	National	Europe	Central Europe	switzerland	no	yes	SL 0147	Ba170852	Enterobacterales	Escherichia	Escherichia coli	no	NT-D	yes
PL 0233	Ba170879	2017-12-08	December	Foodstuff 07	Even	4001	4001/1	Large	Greens	Herbs	Cress	National	Europe	Central Europe	switzerland	no	yes	SL 0149	Ba170879	Pseudomonadales	Pseudomonas	Pseudomonas putida	no	NT-NE	no
PL 0233	Ba170879	2017-12-08	December	Foodstuff 07	Even	4001	4001/1	Large	Greens	Herbs	Cress	National	Europe	Central Europe	switzerland	no	yes	SL 0150	Ba170879	Enterobacterales	Citrobacter	Citrobacter freundii	yes	no	no
PL 0236	Ba170882	2017-12-08	December	Foodstuff 07	Even	4001	4001/2b	Small	Chicken	Chicken	Chicken (leg)	National	Europe	Central Europe	switzerland	no	yes	SL 0154	Ba170882	NA	NA	NA	no	NT-NI	no
PL 0236	Ba170882	2017-12-08	December	Foodstuff 07	Even	4001	4001/2b	Small	Chicken	Chicken	Chicken (leg)	National	Europe	Central Europe	switzerland	no	yes	SL 0155	Ba170882	NA	NA	NA	no	NT-NI	no
PL 0237	Ba170883	2017-12-08	December	Foodstuff 07	Even	4051	4051/1	Large	Chicken	Chicken	Chicken (mince)	National	Europe	Central Europe	switzerland	no	yes	SL 0156	Ba170883	NA	NA	NA	no	NT-NI	no
PL 0237	Ba170883	2017-12-08	December	Foodstuff 07	Even	4051	4051/1	Large	Chicken	Chicken	Chicken (mince)	National	Europe	Central Europe	switzerland	no	yes	SL 0157	Ba170883	NA	NA	NA	no	NT-NI	no
PL 0239	Ba170885	2017-12-08	December	Foodstuff 07	Even	4051	4051/2	Small	Chicken	Chicken	Chicken (leg)	National	Europe	Central Europe	switzerland	yes	yes	SL 0160	Ba170885	NA	NA	NA	no	NT-NI	no
PL 0239	Ba170885	2017-12-08	December	Foodstuff 07	Even	4051	4051/2	Small	Chicken	Chicken	Chicken (leg)	National	Europe	Central Europe	switzerland	yes	yes	SL 0161	Ba170885	Pseudomonadales	Pseudomonas	Pseudomonas sp.	no	NT-NE	no
PL 0240	Ba170886	2017-12-08	December	Foodstuff 07	Even	4051	4051/2	Small	Greens	Herbs	Sage	National	Europe	Central Europe	switzerland	yes	yes	SL 0162	Ba170886	Pseudomonadales	Pseudomonas	Pseudomonas putida	no	NT-NE	no
PL 0240	Ba170886	2017-12-08	December	Foodstuff 07	Even	4051	4051/2	Small	Greens	Herbs	Sage	National	Europe	Central Europe	switzerland	yes	yes	SL 0163	Ba170886	Pseudomonadales	Pseudomonas	Pseudomonas putida	no	NT-NE	no
PL 0244	Ba170890	2017-12-08	December	Foodstuff 07	Even	4052	4052/2b	Small	Chicken	Chicken	Chicken (leg)	National	Europe	Central Europe	switzerland	no	yes	SL 0166	Ba170890	NA	NA	NA	no	NT-NI	no
PL 0244	Ba170890	2017-12-08	December	Foodstuff 07	Even	4052	4052/2b	Small	Chicken	Chicken	Chicken (leg)	National	Europe	Central Europe	switzerland	no	yes	SL 0167	Ba170890	NA	NA	NA	no	NT-NI	no
PL 0248	Ba170894	2017-12-08	December	Foodstuff 07	Even	4053	4053/2	Small	Chicken	Chicken	Chicken (leg)	National	Europe	Central Europe	switzerland	no	yes	SL 0173	Ba170894	NA	NA	NA	no	NT-NI	no
PL 0248	Ba170894	2017-12-08	December	Foodstuff 07	Even	4053	4053/2	Small	Chicken	Chicken	Chicken (leg)	National	Europe	Central Europe	switzerland	no	yes	SL 0174	Ba170894	NA	NA	NA	no	NT-NI	no
PL 0252	Ba170898	2017-12-09	December	Foodstuff 07	Even	4054	4054/2b	Small	Chicken	Chicken	Chicken (leg)	National	Europe	Central Europe	switzerland	no	yes	SL 0178	Ba170898	Pseudomonadales	Acinetobacter	Acinetobacter baumannii	no	NT-NE	no
PL 0252	Ba170898	2017-12-09	December	Foodstuff 07	Even	4054	4054/2b	Small	Chicken	Chicken	Chicken (leg)	National	Europe	Central Europe	switzerland	no	yes	SL 0179	Ba170898	Pseudomonadales	Acinetobacter	Acinetobacter baumannii	no	NT-NE	no
PL 0257	Ba170903	2017-12-08	December	Foodstuff 07	Even	4056	4056/1	Large	Greens	Sprouts	Sprouts (onion)	National	Europe	Central Europe	switzerland	yes	yes	SL 0181	Ba170903	NA	NA	NA	no	NT-NI	no
PL 0257	Ba170903	2017-12-08	December	Foodstuff 07	Even	4056	4056/1	Large	Greens	Sprouts	Sprouts (onion)	National	Europe	Central Europe	switzerland	yes	yes	SL 0180	Ba170903	Pseudomonadales	Pseudomonas	Pseudomonas putida	no	NT-NE	no
PL 0258	Ba170904	2017-12-08	December	Foodstuff 07	Even	4056	4056/1	Large	Chicken	Chicken	Chicken (wings)	National	Europe	Central Europe	switzerland	no	yes	SL 0182	Ba170904	NA	NA	NA	no	NT-NI	no
PL 0258	Ba170904	2017-12-08	December	Foodstuff 07	Even	4056	4056/1	Large	Chicken	Chicken	Chicken (wings)	National	Europe	Central Europe	switzerland	no	yes	SL 0183	Ba170904	NA	NA	NA	no	NT-NI	no
PL 0260	Ba170906	2017-12-08	December	Foodstuff 07	Even	4056	4056/2b	Small	Chicken	Chicken	Chicken (wings)	National	Europe	Central Europe	switzerland	no	yes	SL 0186	Ba170906	Enterobacterales	Escherichia	Escherichia coli	yes	yes	yes
PL 0260	Ba170906	2017-12-08	December	Foodstuff 07	Even	4056	4056/2b	Small	Chicken	Chicken	Chicken (wings)	National	Europe	Central Europe	switzerland	no	yes	SL 0185	Ba170906	Enterobacterales	Escherichia	Escherichia coli	no	NT-D	yes
PL 0261	Ba170907	2017-12-08	December	Foodstuff 07	Even	4057	4057/1	Large	Chicken	Chicken	Chicken (breast)	International	Europe	Central Europe	Germany	no	yes	SL 0187	Ba170907	NA	NA	NA	no	NT-NI	no
PL 0261	Ba170907	2017-12-08	December	Foodstuff 07	Even	4057	4057/1	Large	Chicken	Chicken	Chicken (breast)	International	Europe	Central Europe	Germany	no	yes	SL 0188	Ba170907	NA	NA	NA	no	NT-NI	no
PL 0265	Ba170911	2017-12-08	December	Foodstuff 07	Even	4058	4058/1	Large	Chicken	Chicken	Chicken (breast)	National	Europe	Central Europe	switzerland	no	yes	SL 0192	Ba170911	NA	NA	NA	no	NT-NI	no
PL 0265	Ba170911	2017-12-08	December	Foodstuff 07	Even	4058	4058/1	Large	Chicken	Chicken	Chicken (breast)	National	Europe	Central Europe	switzerland	no	yes	SL 0193	Ba170911	NA	NA	NA	no	NT-NI	no
PL 0266	Ba170912	2017-12-08	December	Foodstuff 07	Even	4058	4058/1	Large	Greens	Herbs	Parsley (flat)	National	Europe	Central Europe	switzerland	no	yes	SL 0194	Ba170912	NA	NA	NA	no	NT-NI	no
PL 0266	Ba170912	2017-12-08	December	Foodstuff 07	Even	4058	4058/1	Large	Greens	Herbs	Parsley (flat)	National	Europe	Central Europe	switzerland	no	yes	SL 0195	Ba170912	Pseudomonadales	Pseudomonas	Pseudomonas putida	no	NT-NE	no
PL 0268	Ba170914	2017-12-08	December	Foodstuff 07	Even	4058	4058/2	Large	Chicken	Chicken	Chicken (breast)	International	Europe	Central Europe	Germany	no	yes	SL 0199	Ba170914	NA	NA	NA	no	NT-NI	no
PL 0268	Ba170914	2017-12-08	December	Foodstuff 07	Even	4058	4058/2	Large	Chicken	Chicken	Chicken (breast)	International	Europe	Central Europe	Germany	no	yes	SL 0200	Ba170914	NA	NA	NA	no	NT-NI	no
PL 0273	Ba180001	2018-01-05	January	Foodstuff 08	Odd	4001	4001/3	Large	Greens	Herbs	Parsley (curly)	National	Europe	Central Europe	switzerland	no	yes	SL 0207	Ba180001	Burkholderiales	Unknown	Fam. Alcaligenaceae	no	NT-NE	no
PL 0273	Ba180001	2018-01-05	January	Foodstuff 08	Odd	4001	4001/3	Large	Greens	Herbs	Parsley (curly)	National	Europe	Central Europe	switzerland	no	yes	SL 0206	Ba180001	Pseudomonadales	Pseudomonas	Pseudomonas putida	no	NT-NE	no
PL 0274	Ba180002	2018-01-05	January	Foodstuff 08	Odd	4001	4001/3	Large	Chicken	Chicken	Chicken (breast)	National	Europe	Central Europe	switzerland	no	yes	SL 0208	Ba180002	NA	NA	NA	no	NT-NI	no
PL 0274	Ba180002	2018-01-05	January	Foodstuff 08	Odd	4001	4001/3	Large	Chicken	Chicken	Chicken (breast)	National	Europe	Central Europe	switzerland	no	yes	SL 0209	Ba180002	NA	NA	NA	no	NT-NI	no
PL 0278	Ba180006	2018-01-05	January	Foodstuff 08	Odd	4051	4051/1	Large	Chicken	Chicken	Chicken (wings)	National	Europe	Central Europe	switzerland	no	yes	SL 0213	Ba180006	NA	NA	NA	no	NT-NI	no
PL 0278	Ba180006	2018-01-05	January	Foodstuff 08	Odd	4051	4051/1	Large	Chicken	Chicken	Chicken (wings)	National	Europe	Central Europe	switzerland	no	yes	SL 0214	Ba180006	NA	NA	NA	no	NT-NI	no
PL 0280	Ba180008	2018-01-05	January	Foodstuff 08	Odd	4051	4051/3	Small	Chicken	Chicken	Stewing hen	National	Europe	Central Europe	switzerland	no	yes	SL 0218	Ba180008	NA	NA	NA	no	NT-NI	no
PL 0280	Ba180008	2018-01-05	January	Foodstuff 08	Odd	4051	4051/3	Small	Chicken	Chicken	Stewing hen	National	Europe	Central Europe	switzerland	no	yes	SL 0219	Ba180008	NA	NA	NA	no	NT-NI	no
PL 0284	Ba180012	2018-01-05	January	Foodstuff 08	Odd	4052	4052/2b	Small	Chicken	Chicken	Chicken (breast)	National	Europe	Central Europe	switzerland	no	yes	SL 0223	Ba180012	NA	NA	NA	no	NT-NI	no
PL 0284	Ba180012	2018-01-05	January	Foodstuff 08	Odd	4052	4052/2b	Small	Chicken	Chicken	Chicken (breast)	National	Europe	Central Europe	switzerland	no	yes	SL 0224	Ba180012	NA	NA	NA	no	NT-NI	no
PL 0285	Ba180013	2018-01-05	January	Foodstuff 08	Odd	4053	4053/1	Large	Greens	Herbs	Cress	National	Europe	Central Europe	switzerland	no	yes	SL 0226	Ba180013	NA	NA	NA	no	NT-NI	no
PL 0285	Ba180013	2018-01-05	January	Foodstuff 08	Odd	4053	4053/1	Large	Greens	Herbs	Cress	National	Europe	Central Europe	switzerland	no	yes	SL 0225	Ba180013	Enterobacterales	Citrobacter	Citrobacter freundii	yes	no	no
PL 0291	Ba180019	2018-01-05	January	Foodstuff 08	Odd	4054	4054/2a	Small	Greens	Herbs	Parsley (curly)	National	Europe	Central Europe	switzerland	no	yes	SL 0233	Ba180019	Pseudomonadales	Pseudomonas	Pseudomonas putida	no	NT-NE	no
PL 0291	Ba180019	2018-01-05	January	Foodstuff 08	Odd	4054	4054/2a	Small	Greens	Herbs	Parsley (curly)	National	Europe	Central Europe	switzerland	no	yes	SL 0234	Ba180019	Enterobacterales	Citrobacter	Citrobacter portucalensis	yes	no	no
PL 0294	Ba180022	2018-01-05	January	Foodstuff 08	Odd	4055	4055/1	Large	Chicken	Chicken	Chicken (breast)	National	Europe	Central Europe	switzerland	no	yes	SL 0239	Ba180022	NA	NA	NA	no	NT-NI	no
PL 0294	Ba180022	2018-01-05	January	Foodstuff 08	Odd	4055	4055/1	Large	Chicken	Chicken	Chicken (breast)	National	Europe	Central Europe	switzerland	no	yes	SL 0240	Ba180022	NA	NA	NA	no	NT-NI	no
PL 0298	Ba180026	2018-01-05	January	Foodstuff 08	Odd	4056	4056/1	Large	Chicken	Chicken	Chicken (leg)	National	Europe	Central Europe	switzerland	no	yes	SL 0246	Ba180026	NA	NA	NA	no	NT-NI	no
PL 0298	Ba180026	2018-01-05	January	Foodstuff 08	Odd	4056	4056/1	Large	Chicken	Chicken	Chicken (leg)	National	Europe	Central Europe	switzerland	no	yes	SL 0247	Ba180026	NA	NA	NA	no	NT-NI	no
PL 0301	Ba180029	2018-01-05	January	Foodstuff 08	Odd	4057	4057/1	Large	Greens	Salad	Lettuce (lambs)	National	Europe	Central Europe	switzerland	no	yes	SL 0249	Ba180029	Pseudomonadales	Pseudomonas	Pseudomonas putida	no	NT-NE	no
PL 0301	Ba180029	2018-01-05	January	Foodstuff 08	Odd	4057	4057/1	Large	Greens	Salad	Lettuce (lambs)	National	Europe	Central Europe	switzerland	no	yes	SL 0250	Ba180029	Enterobacterales	Enterobacter	Enterobacter cloacae	yes	no	no
PL 0302	Ba180030	2018-01-05	January	Foodstuff 08	Odd	4057	4057/1	Large	Chicken	Chicken	Chicken (breast)	International	Europe	Central Europe	Germany	no	yes	SL 0251	Ba180030	NA	NA	NA	no	NT-NI	no
PL 0302	Ba180030	2018-01-05	January	Foodstuff 08	Odd	4057	4057/1	Large	Chicken	Chicken	Chicken (breast)	International	Europe	Central Europe	Germany	no	yes	SL 0252	Ba180030	NA	NA	NA	no	NT-NI	no
PL 0318	Ba180068	2018-02-02	February	Foodstuff 09	Even	4051	4051/1	Large	Greens	Herbs	Cress	National	Europe	Central Europe	switzerland	no	yes	SL 0270	Ba180068	NA	NA	NA	no	NT-NI	no
PL 0318	Ba180068	2018-02-02	February	Foodstuff 09	Even	4051	4051/1	Large	Greens	Herbs	Cress	National	Europe	Central Europe	switzerland	no	yes	SL 0271	Ba180068	NA	NA	NA	no	NT-NI	no
PL 0319	Ba180069	2018-02-02	February	Foodstuff 09	Even	4051	4051/2	Small	Chicken	Chicken	Chicken (leg)	National	Europe	Central Europe	switzerland	yes	yes	SL 0272	Ba180069	Enterobacterales	Escherichia	Escherichia coli	yes	yes	yes
PL 0319	Ba180069	2018-02-02	February	Foodstuff 09	Even	4051	4051/2	Small	Chicken	Chicken	Chicken (leg)	National	Europe	Central Europe	switzerland	yes	yes	SL 0273	Ba180069	Enterobacterales	Escherichia	Escherichia coli	no	NT-D	yes
PL 0321	Ba180071	2018-02-02	February	Foodstuff 09	Even	4052	4052/1	Large	Chicken	Chicken	Chicken (wings)	National	Europe	Central Europe	switzerland	no	yes	SL 0275	Ba180071	Enterobacterales	Escherichia	Escherichia coli	yes	yes	yes
PL 0321	Ba180071	2018-02-02	February	Foodstuff 09	Even	4052	4052/1	Large	Chicken	Chicken	Chicken (wings)	National	Europe	Central Europe	switzerland	no	yes	SL 0276	Ba180071	Enterobacterales	Escherichia	Escherichia coli	no	NT-D	yes
PL 0328	Ba180078	2018-02-02	February	Foodstuff 09	Even	4053	4053/2	Small	Chicken	Chicken	Chicken (leg)	National	Europe	Central Europe	switzerland	no	yes	SL 0284	Ba180078	Enterobacterales	Escherichia	Escherichia coli	yes	yes	yes
PL 0328	Ba180078	2018-02-02	February	Foodstuff 09	Even	4053	4053/2	Small	Chicken	Chicken	Chicken (leg)	National	Europe	Central Europe	switzerland	no	yes	SL 0283	Ba180078	Enterobacterales	Escherichia	Escherichia coli	no	NT-D	yes
PL 0331	Ba180081	2018-02-02	February	Foodstuff 09	Even	4054	4054/2a	Small	Greens	Salad	Lettuce (iceberg)	National	Europe	Central Europe	switzerland	no	yes	SL 0286	Ba180081	NA	NA	NA	no	NT-NI	no
PL 0331	Ba180081	2018-02-02	February	Foodstuff 09	Even	4054	4054/2a	Small	Greens	Salad	Lettuce (iceberg)	National	Europe	Central Europe	switzerland	no	yes	SL 0287	Ba180081	Pseudomonadales	Pseudomonas	Pseudomonas putida	no	NT-NE	no
PL 0338	Ba180088	2018-02-02	February	Foodstuff 09	Even	4056	4056/1	Large	Chicken	Chicken	Chicken (breast)	International	Europe	Central Europe	Hungary	no	yes	SL 0292	Ba180088	Enterobacterales	Escherichia	Escherichia coli	yes	yes	yes
PL 0338	Ba180088	2018-02-02	February	Foodstuff 09	Even	4056	4056/1	Large	Chicken	Chicken	Chicken (breast)	International	Europe	Central Europe	Hungary	no	yes	SL 0293	Ba180088	NA	NA	NA	no	NT-NI	yes
PL 0346	Ba180096	2018-02-02	February	Foodstuff 09	Even	4058	4058/1	Large	Greens	Sprouts	Sprouts (radish)	National	Europe	Central Europe	switzerland	no	yes	SL 0303	Ba180096	NA	NA	NA	no	NT-NI	no
PL 0346	Ba180096	2018-02-02	February	Foodstuff 09	Even	4058	4058/1	Large	Greens	Sprouts	Sprouts (radish)	National	Europe	Central Europe	switzerland	no	yes	SL 0302	Ba180096	Pseudomonadales	Pseudomonas	Pseudomonas sp.	no	NT-NE	no
PL 0354	Ba180125	2018-03-09	March	Foodstuff 10	Odd	4001	4001/3	Large	Greens	Sprouts	Sprouts (mung bean)	National	Europe	Central Europe	switzerland	yes	yes	SL 0309	Ba180125	NA	NA	NA	no	NT-NI	no
PL 0354	Ba180125	2018-03-09	March	Foodstuff 10	Odd	4001	4001/3	Large	Greens	Sprouts	Sprouts (mung bean)	National	Europe	Central Europe	switzerland	yes	yes	SL 0310	Ba180125	Enterobacterales	Enterobacter	Enterobacter cloacae	yes	no	no
PL 0356	Ba180127	2018-03-09	March	Foodstuff 10	Odd	4001	4001/4a	Small	Chicken	Chicken	Chicken (breast)	National	Europe	Central Europe	switzerland	no	yes	SL 0312	Ba180127	NA	NA	NA	no	NT-NI	no
PL 0356	Ba180127	2018-03-09	March	Foodstuff 10	Odd	4001	4001/4a	Small	Chicken	Chicken	Chicken (breast)	National	Europe	Central Europe	switzerland	no	yes	SL 0313	Ba180127	NA	NA	NA	no	NT-NI	no
PL 0364	Ba180135	2018-03-09	March	Foodstuff 10	Odd	4052	4052/2b	Small	Chicken	Chicken	Chicken (breast)	National	Europe	Central Europe	switzerland	no	yes	SL 0322	Ba180135	NA	NA	NA	no	NT-NI	no
PL 0364	Ba180135	2018-03-09	March	Foodstuff 10	Odd	4052	4052/2b	Small	Chicken	Chicken	Chicken (breast)	National	Europe	Central Europe	switzerland	no	yes	SL 0323	Ba180135	NA	NA	NA	no	NT-NI	no
PL 0366	Ba180137	2018-03-09	March	Foodstuff 10	Odd	4053	4053/1	Large	Chicken	Chicken	Chicken (wings)	National	Europe	Central Europe	switzerland	no	yes	SL 0327	Ba180137	NA	NA	NA	no	NT-NI	no
PL 0366	Ba180137	2018-03-09	March	Foodstuff 10	Odd	4053	4053/1	Large	Chicken	Chicken	Chicken (wings)	National	Europe	Central Europe	switzerland	no	yes	SL 0328	Ba180137	NA	NA	NA	no	NT-NI	no
PL 0370	Ba180141	2018-03-09	March	Foodstuff 10	Odd	4054	4054/1	Large	Chicken	Chicken	Chicken (breast)	International	Europe	Central Europe	Slovenia	no	yes	SL 0333	Ba180141	NA	NA	NA	no	NT-NI	no
PL 0370	Ba180141	2018-03-09	March	Foodstuff 10	Odd	4054	4054/1	Large	Chicken	Chicken	Chicken (breast)	International	Europe	Central Europe	Slovenia	no	yes	SL 0334	Ba180141	NA	NA	NA	no	NT-NI	no
PL 0373	Ba180144	2018-03-09	March	Foodstuff 10	Odd	4055	4055/1	Large	Chicken	Chicken	Chicken (leg)	National	Europe	Central Europe	switzerland	no	yes	SL 0337	Ba180144	Pseudomonadales	Pseudomonas	Pseudomonas aeruginosa	no	NT-NE	no
PL 0373	Ba180144	2018-03-09	March	Foodstuff 10	Odd	4055	4055/1	Large	Chicken	Chicken	Chicken (leg)	National	Europe	Central Europe	switzerland	no	yes	SL 0338	Ba180144	Pseudomonadales	Pseudomonas	Pseudomonas aeruginosa	no	NT-NE	no
PL 0382	Ba180153	2018-03-09	March	Foodstuff 10	Odd	4057	4057/1	Large	Greens	Salad	Lettuce (lambs)	National	Europe	Central Europe	switzerland	no	yes	SL 0348	Ba180153	NA	NA	NA	no	NT-NI	no
PL 0382	Ba180153	2018-03-09	March	Foodstuff 10	Odd	4057	4057/1	Large	Greens	Salad	Lettuce (lambs)	National	Europe	Central Europe	switzerland	no	yes	SL 0347	Ba180153	Enterobacterales	Enterobacter	Enterobacter cloacae complex	yes	no	no
PL 0390	Ba180161	2018-03-09	March	Foodstuff 10	Odd	4059	4059/1	Large	Chicken	Chicken	Chicken (breast)	National	Europe	Central Europe	switzerland	no	yes	SL 0359	Ba180161	NA	NA	NA	no	NT-NI	no
PL 0390	Ba180161	2018-03-09	March	Foodstuff 10	Odd	4059	4059/1	Large	Chicken	Chicken	Chicken (breast)	National	Europe	Central Europe	switzerland	no	yes	SL 0360	Ba180161	NA	NA	NA	no	NT-NI	no
PL 0395	Ba180203	2018-04-06	April	Foodstuff 11	Even	4001	4001/2a	Small	Greens	Herbs	Ramsons	National	Europe	Central Europe	switzerland	no	yes	SL 0367	Ba180203	NA	NA	NA	no	NT-NI	no
PL 0395	Ba180203	2018-04-06	April	Foodstuff 11	Even	4001	4001/2a	Small	Greens	Herbs	Ramsons	National	Europe	Central Europe	switzerland	no	yes	SL 0368	Ba180203	Pseudomonadales	Pseudomonas	Pseudomonas putida	no	NT-NE	no
PL 0397	Ba180205	2018-04-06	April	Foodstuff 11	Even	4051	4051/1	Large	Chicken	Chicken	Chicken (leg)	National	Europe	Central Europe	switzerland	no	yes	SL 0369	Ba180205	Pseudomonadales	Pseudomonas	Pseudomonas sp.	no	NT-NE	no
PL 0397	Ba180205	2018-04-06	April	Foodstuff 11	Even	4051	4051/1	Large	Chicken	Chicken	Chicken (leg)	National	Europe	Central Europe	switzerland	no	yes	SL 0370	Ba180205	Pseudomonadales	Pseudomonas	Pseudomonas sp.	no	NT-NE	no
PL 0398	Ba180206	2018-04-06	April	Foodstuff 11	Even	4051	4051/1	Large	Greens	Herbs	Cress	National	Europe	Central Europe	switzerland	no	yes	SL 0371	Ba180206	NA	NA	NA	no	NT-NI	no
PL 0398	Ba180206	2018-04-06	April	Foodstuff 11	Even	4051	4051/1	Large	Greens	Herbs	Cress	National	Europe	Central Europe	switzerland	no	yes	SL 0372	Ba180206	Pseudomonadales	Pseudomonas	Pseudomonas putida	no	NT-NE	no
PL 0401	Ba180209	2018-04-06	April	Foodstuff 11	Even	4052	4052/1	Large	Chicken	Chicken	Chicken (breast)	International	Europe	Central Europe	Slovenia	no	yes	SL 0374	Ba180209	Enterobacterales	Escherichia	Escherichia coli	yes	yes	yes
PL 0401	Ba180209	2018-04-06	April	Foodstuff 11	Even	4052	4052/1	Large	Chicken	Chicken	Chicken (breast)	International	Europe	Central Europe	Slovenia	no	yes	SL 0375	Ba180209	Enterobacterales	Escherichia	Escherichia coli	no	NT-D	yes
PL 0404	Ba180212	2018-04-06	April	Foodstuff 11	Even	4052	4052/2b	Small	Chicken	Chicken	Chicken (leg)	National	Europe	Central Europe	switzerland	no	yes	SL 0379	Ba180212	NA	NA	NA	no	NT-NI	no
PL 0404	Ba180212	2018-04-06	April	Foodstuff 11	Even	4052	4052/2b	Small	Chicken	Chicken	Chicken (leg)	National	Europe	Central Europe	switzerland	no	yes	SL 0380	Ba180212	Pseudomonadales	Pseudomonas	Pseudomonas fluorescens	no	NT-NE	no
PL 0422	Ba180230	2018-04-06	April	Foodstuff 11	Even	4057	4057/1	Large	Chicken	Chicken	Chicken (breast)	International	Europe	Central Europe	Germany	no	yes	SL 0393	Ba180230	NA	NA	NA	no	NT-NI	no
PL 0422	Ba180230	2018-04-06	April	Foodstuff 11	Even	4057	4057/1	Large	Chicken	Chicken	Chicken (breast)	International	Europe	Central Europe	Germany	no	yes	SL 0394	Ba180230	NA	NA	NA	no	NT-NI	no
PL 0424	Ba180232	2018-04-06	April	Foodstuff 11	Even	4057	4057/2	Small	Greens	Herbs	Parsley (flat)	National	Europe	Central Europe	switzerland	no	yes	SL 0395	Ba180232	NA	NA	NA	no	NT-NI	no
PL 0424	Ba180232	2018-04-06	April	Foodstuff 11	Even	4057	4057/2	Small	Greens	Herbs	Parsley (flat)	National	Europe	Central Europe	switzerland	no	yes	SL 0396	Ba180232	Pseudomonadales	Pseudomonas	Pseudomonas putida	no	NT-NE	no
PL 0439	Ba180343	2018-05-04	May	Foodstuff 12	Odd	4051	4051/3	Small	Chicken	Chicken	Stewing hen	National	Europe	Central Europe	switzerland	no	yes	SL 0406	Ba180343	Enterobacterales	Escherichia	Escherichia coli	yes	yes	yes
PL 0439	Ba180343	2018-05-04	May	Foodstuff 12	Odd	4051	4051/3	Small	Chicken	Chicken	Stewing hen	National	Europe	Central Europe	switzerland	no	yes	SL 0407	Ba180343	Enterobacterales	Escherichia	Escherichia coli	no	NT-D	yes
PL 0456	Ba180360	2018-05-04	May	Foodstuff 12	Odd	4055	4055/3	Large	Chicken	Chicken	Chicken (leg)	National	Europe	Central Europe	switzerland	no	yes	SL 0413	Ba180360	Enterobacterales	Escherichia	Escherichia coli	yes	yes	yes
PL 0456	Ba180360	2018-05-04	May	Foodstuff 12	Odd	4055	4055/3	Large	Chicken	Chicken	Chicken (leg)	National	Europe	Central Europe	switzerland	no	yes	SL 0414	Ba180360	Enterobacterales	Escherichia	Escherichia coli	no	NT-D	yes
PL 0477	Ba180499	2018-06-08	June	Foodstuff 13	Even	4051	4051/1	Large	Greens	Herbs	Cress	National	Europe	Central Europe	switzerland	no	yes	SL 0423	Ba180499	NA	NA	NA	no	NT-NI	no
PL 0477	Ba180499	2018-06-08	June	Foodstuff 13	Even	4051	4051/1	Large	Greens	Herbs	Cress	National	Europe	Central Europe	switzerland	no	yes	SL 0424	Ba180499	NA	NA	NA	no	NT-NI	no
PL 0481	Ba180503	2018-06-08	June	Foodstuff 13	Even	4052	4052/1	Large	Chicken	Chicken	Chicken (leg)	National	Europe	Central Europe	switzerland	yes	yes	SL 0425	Ba180503	NA	NA	NA	no	NT-NI	no
PL 0481	Ba180503	2018-06-08	June	Foodstuff 13	Even	4052	4052/1	Large	Chicken	Chicken	Chicken (leg)	National	Europe	Central Europe	switzerland	yes	yes	SL 0426	Ba180503	Pseudomonadales	Pseudomonas	Pseudomonas aeruginosa	no	NT-NE	no
PL 0491	Ba180513	2018-06-08	June	Foodstuff 13	Even	4054	4054/2a	Small	Greens	Salad	Lettuce (butterhead)	National	Europe	Central Europe	switzerland	no	yes	SL 0434	Ba180513	NA	NA	NA	no	NT-NI	no
PL 0491	Ba180513	2018-06-08	June	Foodstuff 13	Even	4054	4054/2a	Small	Greens	Salad	Lettuce (butterhead)	National	Europe	Central Europe	switzerland	no	yes	SL 0435	Ba180513	NA	NA	NA	no	NT-NI	no
PL 0500	Ba180522	2018-06-08	June	Foodstuff 13	Even	4056	4056/2b	Small	Chicken	Chicken	Chicken (breast)	National	Europe	Central Europe	switzerland	no	yes	SL 0446	Ba180522	Enterobacterales	Escherichia	Escherichia coli	yes	yes	yes
PL 0500	Ba180522	2018-06-08	June	Foodstuff 13	Even	4056	4056/2b	Small	Chicken	Chicken	Chicken (breast)	National	Europe	Central Europe	switzerland	no	yes	SL 0445	Ba180522	Enterobacterales	Escherichia	Escherichia coli	no	NT-D	yes
PL 0504	Ba180526	2018-06-08	June	Foodstuff 13	Even	4057	4057/2	Small	Chicken	Chicken	Chicken (breast)	International	Europe	Central Europe	Hungary	no	yes	SL 0450	Ba180526	Enterobacterales	Escherichia	Escherichia coli	yes	yes	yes
PL 0504	Ba180526	2018-06-08	June	Foodstuff 13	Even	4057	4057/2	Small	Chicken	Chicken	Chicken (breast)	International	Europe	Central Europe	Hungary	no	yes	SL 0449	Ba180526	Enterobacterales	Escherichia	Escherichia coli	no	NT-D	yes
PL 0507	Ba180529	2018-06-08	June	Foodstuff 13	Even	4058	4058/2	Large	Greens	Salad	Lettuce (iceberg)	National	Europe	Central Europe	switzerland	yes	yes	SL 0454	Ba180529	Pseudomonadales	Pseudomonas	Pseudomonas putida	no	NT-NE	no
PL 0508	Ba180530	2018-06-08	June	Foodstuff 13	Even	4058	4058/2	Large	Chicken	Chicken	Chicken (breast)	International	Europe	Central Europe	Germany	no	yes	SL 0455	Ba180530	Enterobacterales	Escherichia	Escherichia coli	yes	yes	yes
PL 0508	Ba180530	2018-06-08	June	Foodstuff 13	Even	4058	4058/2	Large	Chicken	Chicken	Chicken (breast)	International	Europe	Central Europe	Germany	no	yes	SL 0456	Ba180530	Enterobacterales	Escherichia	Escherichia coli	no	NT-D	yes
PL 0512	Ba180534	2018-06-08	June	Foodstuff 13	Even	4051	4051/USB	NA	Chicken	Chicken	Chicken (breast)	National	Europe	Central Europe	switzerland	no	yes	SL 0458	Ba180534	NA	NA	NA	no	NT-NI	no
PL 0513	Ba180614	2018-08-03	August	Foodstuff 14	Even	4001	4001/1	Large	Chicken	Chicken	Chicken (wings)	National	Europe	Central Europe	switzerland	no	yes	SL 0460	Ba180614	Enterobacterales	Serratia	Serratia fonticola	yes	yes	yes
PL 0513	Ba180614	2018-08-03	August	Foodstuff 14	Even	4001	4001/1	Large	Chicken	Chicken	Chicken (wings)	National	Europe	Central Europe	switzerland	no	yes	SL 0461	Ba180614	NA	NA	NA	no	NT-NI	yes
PL 0520	Ba180621	2018-08-03	August	Foodstuff 14	Even	4051	4051/2	Small	Chicken	Chicken	Chicken (breast)	National	Europe	Central Europe	switzerland	yes	yes	SL 0463	Ba180621	Enterobacterales	Escherichia	Escherichia coli	yes	yes	yes
PL 0520	Ba180621	2018-08-03	August	Foodstuff 14	Even	4051	4051/2	Small	Chicken	Chicken	Chicken (breast)	National	Europe	Central Europe	switzerland	yes	yes	SL 0464	Ba180621	Enterobacterales	Escherichia	Escherichia coli	no	NT-D	yes
PL 0534	Ba180635	2018-08-03	August	Foodstuff 14	Even	4055	4055/1	Large	Chicken	Chicken	Chicken (breast)	National	Europe	Central Europe	switzerland	yes	yes	SL 0475	Ba180635	Enterobacterales	Serratia	Serratia fonticola	yes	yes	yes
PL 0534	Ba180635	2018-08-03	August	Foodstuff 14	Even	4055	4055/1	Large	Chicken	Chicken	Chicken (breast)	National	Europe	Central Europe	switzerland	yes	yes	SL 0476	Ba180635	NA	NA	NA	no	NT-NI	yes
PL 0545	Ba180646	2018-08-03	August	Foodstuff 14	Even	4058	4058/1	Large	Greens	Herbs	Basil	National	Europe	Central Europe	switzerland	no	yes	SL 0479	Ba180646	Enterobacterales	Serratia	Serratia fonticola	yes	yes	yes
PL 0545	Ba180646	2018-08-03	August	Foodstuff 14	Even	4058	4058/1	Large	Greens	Herbs	Basil	National	Europe	Central Europe	switzerland	no	yes	SL 0480	Ba180646	Enterobacterales	Enterobacter	Enterobacter cloacae complex	yes	no	yes
PL 0551	Ba180652	2018-08-03	August	Foodstuff 14	Even	4051	4051/USB	NA	Greens	Herbs	Chervil	National	Europe	Central Europe	switzerland	no	yes	SL 0483	Ba180652	NA	NA	NA	no	NT-NI	no
PL 0551	Ba180652	2018-08-03	August	Foodstuff 14	Even	4051	4051/USB	NA	Greens	Herbs	Chervil	National	Europe	Central Europe	switzerland	no	yes	SL 0484	Ba180652	Enterobacterales	Enterobacter	Enterobacter cloacae complex	yes	no	no
PL 0553	Ba180680	2018-08-31	September	Foodstuff 15	Odd	4001	4001/3	Large	Greens	Herbs	Sorrel	National	Europe	Central Europe	switzerland	yes	yes	SL 0486	Ba180680	Enterobacterales	Enterobacter	Enterobacter asburiae	yes	no	no
PL 0553	Ba180680	2018-08-31	September	Foodstuff 15	Odd	4001	4001/3	Large	Greens	Herbs	Sorrel	National	Europe	Central Europe	switzerland	yes	yes	SL 0485	Ba180680	Enterobacterales	Enterobacter	Enterobacter xiangfangensis	yes	no	no
PL 0554	Ba180681	2018-08-31	September	Foodstuff 15	Odd	4001	4001/3	Large	Chicken	Chicken	Chicken (leg)	National	Europe	Central Europe	switzerland	no	yes	SL 0487	Ba180681	NA	NA	NA	no	NT-NI	no
PL 0554	Ba180681	2018-08-31	September	Foodstuff 15	Odd	4001	4001/3	Large	Chicken	Chicken	Chicken (leg)	National	Europe	Central Europe	switzerland	no	yes	SL 0488	Ba180681	NA	NA	NA	no	NT-NI	no
PL 0558	Ba180685	2018-08-31	September	Foodstuff 15	Odd	4051	4051/1	Large	Chicken	Chicken	Chicken (breast)	National	Europe	Central Europe	switzerland	yes	yes	SL 0490	Ba180685	Enterobacterales	Escherichia	Escherichia coli	yes	yes	yes
PL 0558	Ba180685	2018-08-31	September	Foodstuff 15	Odd	4051	4051/1	Large	Chicken	Chicken	Chicken (breast)	National	Europe	Central Europe	switzerland	yes	yes	SL 0491	Ba180685	Enterobacterales	Escherichia	Escherichia coli	no	NT-D	yes
PL 0562	Ba180689	2018-08-31	September	Foodstuff 15	Odd	4052	4052/1	Large	Chicken	Chicken	Chicken (breast)	International	Europe	Central Europe	Slovenia	no	yes	SL 0497	Ba180689	Enterobacterales	Escherichia	Escherichia coli	yes	yes	yes
PL 0562	Ba180689	2018-08-31	September	Foodstuff 15	Odd	4052	4052/1	Large	Chicken	Chicken	Chicken (breast)	International	Europe	Central Europe	Slovenia	no	yes	SL 0496	Ba180689	Enterobacterales	Escherichia	Escherichia coli	no	NT-D	yes
PL 0571	Ba180698	2018-08-31	September	Foodstuff 15	Odd	4054	4054/2a	Small	Greens	Herbs	Parsley	National	Europe	Central Europe	switzerland	no	yes	SL 0509	Ba180698	Pseudomonadales	Pseudomonas	Pseudomonas aeruginosa	no	NT-NE	no
PL 0571	Ba180698	2018-08-31	September	Foodstuff 15	Odd	4054	4054/2a	Small	Greens	Herbs	Parsley	National	Europe	Central Europe	switzerland	no	yes	SL 0510	Ba180698	Enterobacterales	Citrobacter	Citrobacter freundii	yes	no	no
PL 0574	Ba180701	2018-08-31	September	Foodstuff 15	Odd	4055	4055/1	Large	Chicken	Chicken	Chicken (mince)	National	Europe	Central Europe	switzerland	no	yes	SL 0515	Ba180701	Enterobacterales	Escherichia	Escherichia coli	yes	yes	yes
PL 0574	Ba180701	2018-08-31	September	Foodstuff 15	Odd	4055	4055/1	Large	Chicken	Chicken	Chicken (mince)	National	Europe	Central Europe	switzerland	no	yes	SL 0514	Ba180701	Enterobacterales	Serratia	Serratia sp.	yes	yes	yes
PL 0582	Ba180709	2018-08-31	September	Foodstuff 15	Odd	4057	4057/1	Large	Chicken	Chicken	Chicken (breast)	International	Europe	Central Europe	Germany	no	yes	SL 0527	Ba180709	NA	NA	NA	no	NT-NI	no
PL 0582	Ba180709	2018-08-31	September	Foodstuff 15	Odd	4057	4057/1	Large	Chicken	Chicken	Chicken (breast)	International	Europe	Central Europe	Germany	no	yes	SL 0528	Ba180709	Pseudomonadales	Pseudomonas	Pseudomonas aeruginosa	no	NT-NE	no
PL 0595	Ba180751	2018-10-05	October	Foodstuff 16	Even	4001	4001/2a	Small	Greens	Herbs	Savory	National	Europe	Central Europe	switzerland	no	yes	SL 0550	Ba180751	Pseudomonadales	Pseudomonas	Pseudomonas putida	no	NT-NE	no
PL 0595	Ba180751	2018-10-05	October	Foodstuff 16	Even	4001	4001/2a	Small	Greens	Herbs	Savory	National	Europe	Central Europe	switzerland	no	yes	SL 0551	Ba180751	Pseudomonadales	Pseudomonas	Pseudomonas putida	no	NT-NE	no
PL 0597	Ba180753	2018-10-05	October	Foodstuff 16	Even	4051	4051/1	Large	Greens	Sprouts	Sprouts (mung bean)	National	Europe	Central Europe	switzerland	yes	yes	SL 0553	Ba180753	Enterobacterales	Klebsiella	Klebsiella pneumoniae	yes	yes	yes
PL 0597	Ba180753	2018-10-05	October	Foodstuff 16	Even	4051	4051/1	Large	Greens	Sprouts	Sprouts (mung bean)	National	Europe	Central Europe	switzerland	yes	yes	SL 0554	Ba180753	Pseudomonadales	Pseudomonas	Pseudomonas putida	no	NT-NE	yes
PL 0602	Ba180758	2018-10-05	October	Foodstuff 16	Even	4052	4052/1	Large	Chicken	Chicken	Chicken (breast)	International	Europe	Central Europe	Slovenia	no	yes	SL 0561	Ba180758	NA	NA	NA	no	NT-NI	no
PL 0602	Ba180758	2018-10-05	October	Foodstuff 16	Even	4052	4052/1	Large	Chicken	Chicken	Chicken (breast)	International	Europe	Central Europe	Slovenia	no	yes	SL 0562	Ba180758	Pseudomonadales	Pseudomonas	Pseudomonas aeruginosa	no	NT-NE	no
PL 0605	Ba180761	2018-10-05	October	Foodstuff 16	Even	4053	4053/1	Large	Greens	Herbs	Basil	National	Europe	Central Europe	switzerland	no	yes	SL 0566	Ba180761	Enterobacterales	Enterobacter	Enterobacter sp.	no	NT-D	no
PL 0605	Ba180761	2018-10-05	October	Foodstuff 16	Even	4053	4053/1	Large	Greens	Herbs	Basil	National	Europe	Central Europe	switzerland	no	yes	SL 0567	Ba180761	Enterobacterales	Enterobacter	Enterobacter cloacae	yes	no	no
PL 0610	Ba180766	2018-10-05	October	Foodstuff 16	Even	4054	4054/1	Large	Chicken	Chicken	Chicken (breast)	International	Europe	Central Europe	Hungary	no	yes	SL 0576	Ba180766	Enterobacterales	Escherichia	Escherichia coli	yes	yes	yes
PL 0610	Ba180766	2018-10-05	October	Foodstuff 16	Even	4054	4054/1	Large	Chicken	Chicken	Chicken (breast)	International	Europe	Central Europe	Hungary	no	yes	SL 0575	Ba180766	Enterobacterales	Escherichia	Escherichia coli	no	NT-D	yes
PL 0611	Ba180767	2018-10-05	October	Foodstuff 16	Even	4054	4054/2a	Small	Greens	Vegetables	Leek	National	Europe	Central Europe	switzerland	no	yes	SL 0578	Ba180767	Pseudomonadales	Pseudomonas	Pseudomonas putida	no	NT-NE	no
PL 0611	Ba180767	2018-10-05	October	Foodstuff 16	Even	4054	4054/2a	Small	Greens	Vegetables	Leek	National	Europe	Central Europe	switzerland	no	yes	SL 0577	Ba180767	Enterobacterales	Enterobacter	Enterobacter kobei	yes	no	no
PL 0613	Ba180769	2018-10-05	October	Foodstuff 16	Even	4055	4055/1	Large	Greens	Herbs	Majoram	National	Europe	Central Europe	switzerland	yes	yes	SL 0580	Ba180769	Enterobacterales	Citrobacter	Citrobacter freundii	yes	no	no
PL 0613	Ba180769	2018-10-05	October	Foodstuff 16	Even	4055	4055/1	Large	Greens	Herbs	Majoram	National	Europe	Central Europe	switzerland	yes	yes	SL 0581	Ba180769	Enterobacterales	Enterobacter	Enterobacter cloacae complex	yes	no	no
PL 0616	Ba180772	2018-10-05	October	Foodstuff 16	Even	4055	4055/2a	Small	Greens	Herbs	Parsley (flat)	National	Europe	Central Europe	switzerland	no	yes	SL 0585	Ba180772	Pseudomonadales	Pseudomonas	Pseudomonas putida	no	NT-NE	no
PL 0616	Ba180772	2018-10-05	October	Foodstuff 16	Even	4055	4055/2a	Small	Greens	Herbs	Parsley (flat)	National	Europe	Central Europe	switzerland	no	yes	SL 0584	Ba180772	Enterobacterales	Enterobacter	Enterobacter kobei	yes	no	no
PL 0618	Ba180774	2018-10-05	October	Foodstuff 16	Even	4056	4056/1	Large	Chicken	Chicken	Chicken (wings)	National	Europe	Central Europe	switzerland	no	yes	SL 0588	Ba180774	Enterobacterales	Serratia	Serratia liquefaciens	no	NT-D	no
PL 0618	Ba180774	2018-10-05	October	Foodstuff 16	Even	4056	4056/1	Large	Chicken	Chicken	Chicken (wings)	National	Europe	Central Europe	switzerland	no	yes	SL 0587	Ba180774	Enterobacterales	Serratia	Serratia liquefaciens	yes	no	no
PL 0627	Ba180783	2018-10-05	October	Foodstuff 16	Even	4058	4058/2	Large	Greens	Salad	Lettuce (lambs)	National	Europe	Central Europe	switzerland	no	yes	SL 0602	Ba180783	Pseudomonadales	Pseudomonas	Pseudomonas putida	no	NT-NE	no
PL 0627	Ba180783	2018-10-05	October	Foodstuff 16	Even	4058	4058/2	Large	Greens	Salad	Lettuce (lambs)	National	Europe	Central Europe	switzerland	no	yes	SL 0603	Ba180783	Enterobacterales	Enterobacter	Enterobacter cloacae	yes	no	no
PL 0628	Ba180784	2018-10-05	October	Foodstuff 16	Even	4058	4058/2	Large	Chicken	Chicken	Chicken (breast)	National	Europe	Central Europe	switzerland	no	yes	SL 0605	Ba180784	Pseudomonadales	Pseudomonas	Pseudomonas aeruginosa	no	NT-NE	no
PL 0628	Ba180784	2018-10-05	October	Foodstuff 16	Even	4058	4058/2	Large	Chicken	Chicken	Chicken (breast)	National	Europe	Central Europe	switzerland	no	yes	SL 0604	Ba180784	Pseudomonadales	Pseudomonas	Pseudomonas sp.	no	NT-NE	no
PL 0635	Ba180863	2018-11-09	November	Foodstuff 17	Odd	4001	4001/2a	Small	Greens	Salad	Lettuce (lambs)	National	Europe	Central Europe	switzerland	no	yes	SL 0612	Ba180863	Pseudomonadales	Pseudomonas	Pseudomonas putida	no	NT-NE	no
PL 0635	Ba180863	2018-11-09	November	Foodstuff 17	Odd	4001	4001/2a	Small	Greens	Salad	Lettuce (lambs)	National	Europe	Central Europe	switzerland	no	yes	SL 0611	Ba180863	Enterobacterales	Enterobacter	Enterobacter cloacae complex	yes	no	no
PL 0636	Ba180864	2018-11-09	November	Foodstuff 17	Odd	4001	4001/4a	Small	Chicken	Chicken	Chicken (breast)	National	Europe	Central Europe	switzerland	no	yes	SL 0613	Ba180864	Enterobacterales	Serratia	Serratia fonticola	yes	yes	yes
PL 0636	Ba180864	2018-11-09	November	Foodstuff 17	Odd	4001	4001/4a	Small	Chicken	Chicken	Chicken (breast)	National	Europe	Central Europe	switzerland	no	yes	SL 0614	Ba180864	Pseudomonadales	Pseudomonas	Pseudomonas putida	no	NT-NE	yes
PL 0648	Ba180876	2018-11-09	November	Foodstuff 17	Odd	4053	4053/2	Small	Chicken	Chicken	Chicken (wings)	National	Europe	Central Europe	switzerland	no	yes	SL 0630	Ba180876	Enterobacterales	Escherichia	Escherichia coli	yes	yes	yes
PL 0648	Ba180876	2018-11-09	November	Foodstuff 17	Odd	4053	4053/2	Small	Chicken	Chicken	Chicken (wings)	National	Europe	Central Europe	switzerland	no	yes	SL 0631	Ba180876	Enterobacterales	Escherichia	Escherichia coli	no	NT-D	yes
PL 0650	Ba180878	2018-11-09	November	Foodstuff 17	Odd	4054	4054/1	Large	Chicken	Chicken	Chicken (leg)	National	Europe	Central Europe	switzerland	no	yes	SL 0634	Ba180878	NA	NA	NA	no	NT-NI	no
PL 0650	Ba180878	2018-11-09	November	Foodstuff 17	Odd	4054	4054/1	Large	Chicken	Chicken	Chicken (leg)	National	Europe	Central Europe	switzerland	no	yes	SL 0635	Ba180878	NA	NA	NA	no	NT-NI	no
PL 0651	Ba180879	2018-11-09	November	Foodstuff 17	Odd	4054	4054/2a	Small	Greens	Salad	Lettuce (lambs)	National	Europe	Central Europe	switzerland	no	yes	SL 0636	Ba180879	Pseudomonadales	Pseudomonas	Pseudomonas putida	no	NT-NE	no
PL 0651	Ba180879	2018-11-09	November	Foodstuff 17	Odd	4054	4054/2a	Small	Greens	Salad	Lettuce (lambs)	National	Europe	Central Europe	switzerland	no	yes	SL 0637	Ba180879	Enterobacterales	Enterobacter	Enterobacter asburiae	yes	no	no
PL 0653	Ba180881	2018-11-09	November	Foodstuff 17	Odd	4055	4055/1	Large	Greens	Vegetables	Mung bean	National	Europe	Central Europe	switzerland	yes	yes	SL 0639	Ba180881	Enterobacterales	Klebsiella	Klebsiella pneumoniae	yes	yes	yes
PL 0653	Ba180881	2018-11-09	November	Foodstuff 17	Odd	4055	4055/1	Large	Greens	Vegetables	Mung bean	National	Europe	Central Europe	switzerland	yes	yes	SL 0640	Ba180881	Pseudomonadales	Pseudomonas	Pseudomonas putida	no	NT-NE	yes
PL 0654	Ba180882	2018-11-09	November	Foodstuff 17	Odd	4055	4055/1	Large	Chicken	Chicken	Chicken (breast)	International	Europe	Central Europe	Hungary	no	yes	SL 0641	Ba180882	NA	NA	NA	no	NT-NI	no
PL 0654	Ba180882	2018-11-09	November	Foodstuff 17	Odd	4055	4055/1	Large	Chicken	Chicken	Chicken (breast)	International	Europe	Central Europe	Hungary	no	yes	SL 0642	Ba180882	Pseudomonadales	Pseudomonas	Pseudomonas putida	no	NT-NE	no
PL 0659	Ba180887	2018-11-09	November	Foodstuff 17	Odd	4056	4056/2a	Small	Greens	Herbs	Parsley	National	Europe	Central Europe	switzerland	no	yes	SL 0649	Ba180887	Pseudomonadales	Pseudomonas	Pseudomonas putida	no	NT-NE	no
PL 0659	Ba180887	2018-11-09	November	Foodstuff 17	Odd	4056	4056/2a	Small	Greens	Herbs	Parsley	National	Europe	Central Europe	switzerland	no	yes	SL 0650	Ba180887	Enterobacterales	Enterobacter	Enterobacter asburiae	yes	no	no
PL 0660	Ba180888	2018-11-09	November	Foodstuff 17	Odd	4056	4056/2b	Small	Chicken	Chicken	Chicken (breast)	National	Europe	Central Europe	switzerland	no	yes	SL 0651	Ba180888	NA	NA	NA	no	NT-NI	no
PL 0660	Ba180888	2018-11-09	November	Foodstuff 17	Odd	4056	4056/2b	Small	Chicken	Chicken	Chicken (breast)	National	Europe	Central Europe	switzerland	no	yes	SL 0652	Ba180888	Pseudomonadales	Pseudomonas	Pseudomonas putida	no	NT-NE	no
PL 0662	Ba180890	2018-11-09	November	Foodstuff 17	Odd	4057	4057/1	Large	Chicken	Chicken	Chicken (breast)	National	Europe	Central Europe	switzerland	no	yes	SL 0654	Ba180890	NA	NA	NA	no	NT-NI	no
PL 0662	Ba180890	2018-11-09	November	Foodstuff 17	Odd	4057	4057/1	Large	Chicken	Chicken	Chicken (breast)	National	Europe	Central Europe	switzerland	no	yes	SL 0655	Ba180890	Pseudomonadales	Pseudomonas	Pseudomonas fluorescens	no	NT-NE	no
PL 0669	Ba180897	2018-11-09	November	Foodstuff 17	Odd	4059	4059/1	Large	Greens	Herbs	Parsley (flat)	National	Europe	Central Europe	switzerland	no	yes	SL 0664	Ba180897	Pseudomonadales	Pseudomonas	Pseudomonas putida	no	NT-NE	no
PL 0669	Ba180897	2018-11-09	November	Foodstuff 17	Odd	4059	4059/1	Large	Greens	Herbs	Parsley (flat)	National	Europe	Central Europe	switzerland	no	yes	SL 0663	Ba180897	Enterobacterales	Enterobacter	Enterobacter kobei	yes	no	no
PL 0670	Ba180898	2018-11-09	November	Foodstuff 17	Odd	4059	4059/1	Large	Chicken	Chicken	Chicken (breast)	International	Europe	Central Europe	Slovenia	no	yes	SL 0665	Ba180898	Enterobacterales	Escherichia	Escherichia coli	yes	yes	yes
PL 0670	Ba180898	2018-11-09	November	Foodstuff 17	Odd	4059	4059/1	Large	Chicken	Chicken	Chicken (breast)	International	Europe	Central Europe	Slovenia	no	yes	SL 0666	Ba180898	Enterobacterales	Escherichia	Escherichia coli	no	NT-D	yes
PL 0672	Ba180900	2018-11-09	November	Foodstuff 17	Odd	4051	4051/USB	NA	Chicken	Chicken	Chicken (breast)	National	Europe	Central Europe	switzerland	no	yes	SL 0668	Ba180900	Enterobacterales	Serratia	Serratia liquefaciens	yes	yes	yes
PL 0672	Ba180900	2018-11-09	November	Foodstuff 17	Odd	4051	4051/USB	NA	Chicken	Chicken	Chicken (breast)	National	Europe	Central Europe	switzerland	no	yes	SL 0669	Ba180900	NA	NA	NA	no	NT-NI	yes
PL 0674	Ba180927	2018-12-07	December	Foodstuff 18	Even	4001	4001/1	Large	Chicken	Chicken	Chicken (breast)	International	Europe	Central Europe	Slovenia	no	yes	SL 0671	BA180927	Enterobacterales	Escherichia	Escherichia coli	yes	yes	yes
PL 0674	Ba180927	2018-12-07	December	Foodstuff 18	Even	4001	4001/1	Large	Chicken	Chicken	Chicken (breast)	International	Europe	Central Europe	Slovenia	no	yes	SL 0672	BA180927	Enterobacterales	Escherichia	Escherichia coli	yes	yes	yes
PL 0682	Ba180935	2018-12-07	December	Foodstuff 18	Even	4052	4052/1	Large	Chicken	Chicken	Chicken (breast)	National	Europe	Central Europe	switzerland	no	yes	SL 0679	BA180935	Pseudomonadales	Pseudomonas	Pseudomonas putida	no	NT-NE	no
PL 0682	Ba180935	2018-12-07	December	Foodstuff 18	Even	4052	4052/1	Large	Chicken	Chicken	Chicken (breast)	National	Europe	Central Europe	switzerland	no	yes	SL 0680	BA180935	Pseudomonadales	Pseudomonas	Pseudomonas putida	no	NT-NE	no
PL 0690	Ba180943	2018-12-07	December	Foodstuff 18	Even	4054	4054/1	Large	Chicken	Chicken	Chicken (breast)	International	Europe	Central Europe	Hungary	no	yes	SL 0690	BA180943	Enterobacterales	Escherichia	Escherichia coli	yes	yes	yes
PL 0690	Ba180943	2018-12-07	December	Foodstuff 18	Even	4054	4054/1	Large	Chicken	Chicken	Chicken (breast)	International	Europe	Central Europe	Hungary	no	yes	SL 0689	BA180943	Enterobacterales	Klebsiella	Klebsiella pneumoniae	yes	yes	yes
PL 0699	Ba180952	2018-12-07	December	Foodstuff 18	Even	4056	4056/2a	Small	Greens	Herbs	Coriander	National	Europe	Central Europe	switzerland	no	yes	SL 0701	BA180952	Pseudomonadales	Pseudomonas	Pseudomonas putida	no	NT-NE	no
PL 0699	Ba180952	2018-12-07	December	Foodstuff 18	Even	4056	4056/2a	Small	Greens	Herbs	Coriander	National	Europe	Central Europe	switzerland	no	yes	SL 0702	BA180952	Pseudomonadales	Pseudomonas	Pseudomonas putida	no	NT-NE	no
PL 0702	Ba180955	2018-12-07	December	Foodstuff 18	Even	4057	4057/1	Large	Chicken	Chicken	Chicken (breast)	International	Europe	Central Europe	Germany	no	yes	SL 0706	BA180955	Enterobacterales	Serratia	Serratia liquefaciens	yes	yes	yes
PL 0702	Ba180955	2018-12-07	December	Foodstuff 18	Even	4057	4057/1	Large	Chicken	Chicken	Chicken (breast)	International	Europe	Central Europe	Germany	no	yes	SL 0707	BA180955	Pseudomonadales	Pseudomonas	Pseudomonas aeruginosa	no	NT-NE	yes
PL 0706	Ba180959	2018-12-07	December	Foodstuff 18	Even	4058	4058/1	Large	Chicken	Chicken	Chicken (breast)	National	Europe	Central Europe	switzerland	no	yes	SL 0711	BA180959	NA	NA	NA	no	NT-NI	no
PL 0706	Ba180959	2018-12-07	December	Foodstuff 18	Even	4058	4058/1	Large	Chicken	Chicken	Chicken (breast)	National	Europe	Central Europe	switzerland	no	yes	SL 0712	BA180959	Pseudomonadales	Pseudomonas	Pseudomonas aeruginosa	no	NT-NE	no
PL 0707	Ba180960	2018-12-07	December	Foodstuff 18	Even	4058	4058/2	Large	Greens	Salad	Lettuce (lambs)	National	Europe	Central Europe	switzerland	yes	yes	SL 0714	BA180960	Enterobacterales	Enterobacter	Enterobacter cloacae	yes	yes	yes
PL 0707	Ba180960	2018-12-07	December	Foodstuff 18	Even	4058	4058/2	Large	Greens	Salad	Lettuce (lambs)	National	Europe	Central Europe	switzerland	yes	yes	SL 0713	BA180960	NA	NA	NA	no	NT-NI	yes
PL 0714	BA190002	2019-01-11	January	Foodstuff 19	Odd	4001	4001/3	Large	Chicken	Chicken	Chicken (breast)	National	Europe	Central Europe	switzerland	no	yes	SL 0720	BA190002	Enterobacterales	Unknown	Fam. Enterobacteriaceae	yes	yes	yes
PL 0714	BA190002	2019-01-11	January	Foodstuff 19	Odd	4001	4001/3	Large	Chicken	Chicken	Chicken (breast)	National	Europe	Central Europe	switzerland	no	yes	SL 0721	BA190002	Enterobacterales	Unknown	Fam. Enterobacteriaceae	no	NT-D	yes
PL 0715	BA190003	2019-01-11	January	Foodstuff 19	Odd	4001	4001/2a	Small	Greens	Salad	Lettuce (lambs)	National	Europe	Central Europe	switzerland	no	yes	SL 0722	BA190003	Pseudomonadales	Pseudomonas	Pseudomonas putida	no	NT-NE	no
PL 0715	BA190003	2019-01-11	January	Foodstuff 19	Odd	4001	4001/2a	Small	Greens	Salad	Lettuce (lambs)	National	Europe	Central Europe	switzerland	no	yes	SL 0723	BA190003	Enterobacterales	Enterobacter	Enterobacter cloacae	yes	no	no
PL 0722	BA190010	2019-01-11	January	Foodstuff 19	Odd	4052	4052/1	Large	Chicken	Chicken	Chicken (breast)	National	Europe	Central Europe	switzerland	no	yes	SL 0730	BA190010	Pseudomonadales	Pseudomonas	Pseudomonas putida	no	NT-NE	no
PL 0722	BA190010	2019-01-11	January	Foodstuff 19	Odd	4052	4052/1	Large	Chicken	Chicken	Chicken (breast)	National	Europe	Central Europe	switzerland	no	yes	SL 0731	BA190010	Pseudomonadales	Pseudomonas	Pseudomonas putida	no	NT-NE	no
PL 0733	BA190021	2019-01-11	January	Foodstuff 19	Odd	4055	4055/1	Large	Greens	Vegetables	Leek	National	Europe	Central Europe	switzerland	no	yes	SL 0743	BA190021	Pseudomonadales	Pseudomonas	Pseudomonas putida	no	NT-NE	no
PL 0733	BA190021	2019-01-11	January	Foodstuff 19	Odd	4055	4055/1	Large	Greens	Vegetables	Leek	National	Europe	Central Europe	switzerland	no	yes	SL 0742	BA190021	Enterobacterales	Enterobacter	Enterobacter cloacae	yes	no	no
PL 0743	BA190031	2019-01-11	January	Foodstuff 19	Odd	4057	4057/2	Small	Chicken	Chicken	Chicken (breast)	National	Europe	Central Europe	switzerland	no	yes	SL 0755	BA190031	Enterobacterales	Serratia	Serratia liquefaciens	yes	yes	yes
PL 0743	BA190031	2019-01-11	January	Foodstuff 19	Odd	4057	4057/2	Small	Chicken	Chicken	Chicken (breast)	National	Europe	Central Europe	switzerland	no	yes	SL 0754	BA190031	Pseudomonadales	Pseudomonas	Pseudomonas sp.	no	NT-NE	yes
PL 0778	BA190099	2019-02-08	February	Foodstuff 20	Even	4056	4056/1	Large	Chicken	Chicken	Chicken (breast)	International	Europe	Central Europe	Hungary	no	yes	SL 0797	BA190099	Enterobacterales	Serratia	Serratia fonticola	yes	yes	yes
PL 0778	BA190099	2019-02-08	February	Foodstuff 20	Even	4056	4056/1	Large	Chicken	Chicken	Chicken (breast)	International	Europe	Central Europe	Hungary	no	yes	SL 0798	BA190099	Pseudomonadales	Pseudomonas	Pseudomonas fluorescens	no	NT-NE	yes
PL 0780	BA190101	2019-02-08	February	Foodstuff 20	Even	4056	4056/2b	Small	Chicken	Chicken	Chicken (breast)	International	Europe	Central Europe	Hungary	no	yes	SL 0800	BA190101	Enterobacterales	Proteus	Proteus mirabilis	yes	yes	yes
PL 0780	BA190101	2019-02-08	February	Foodstuff 20	Even	4056	4056/2b	Small	Chicken	Chicken	Chicken (breast)	International	Europe	Central Europe	Hungary	no	yes	SL 0801	BA190101	Enterobacterales	Serratia	Serratia fonticola	yes	yes	yes
PL 0784	BA190105	2019-02-08	February	Foodstuff 20	Even	4057	4057/2	Small	Chicken	Chicken	Chicken (breast)	National	Europe	Central Europe	switzerland	no	yes	SL 0805	BA190105	Pseudomonadales	Pseudomonas	Pseudomonas fluorescens	no	NT-NE	no
PL 0784	BA190105	2019-02-08	February	Foodstuff 20	Even	4057	4057/2	Small	Chicken	Chicken	Chicken (breast)	National	Europe	Central Europe	switzerland	no	yes	SL 0804	BA190105	Enterobacterales	Serratia	Serratia fonticola	yes	no	no
PL 0785	BA190106	2019-02-08	February	Foodstuff 20	Even	4058	4058/1	Large	Greens	Sprouts	Sprouts (onion)	National	Europe	Central Europe	switzerland	yes	yes	SL 0807	BA190106	NA	NA	NA	no	NT-NI	no
PL 0785	BA190106	2019-02-08	February	Foodstuff 20	Even	4058	4058/1	Large	Greens	Sprouts	Sprouts (onion)	National	Europe	Central Europe	switzerland	yes	yes	SL 0806	BA190106	Pseudomonadales	Pseudomonas	Pseudomonas aeruginosa	no	NT-NE	no
PL 0794	BA190176	2019-03-01	March	Foodstuff 21	Odd	4001	4001/3	Large	Chicken	Chicken	Chicken (breast)	National	Europe	Central Europe	switzerland	no	yes	SL 0820	BA190176	Enterobacterales	Serratia	Serratia fonticola	yes	yes	yes
PL 0794	BA190176	2019-03-01	March	Foodstuff 21	Odd	4001	4001/3	Large	Chicken	Chicken	Chicken (breast)	National	Europe	Central Europe	switzerland	no	yes	SL 0821	BA190176	Enterobacterales	Unknown	Fam. Enterobacteriaceae	no	NT-D	yes
PL 0804	BA190186	2019-03-01	March	Foodstuff 21	Odd	4052	4052/2b	Small	Chicken	Chicken	Chicken (breast)	National	Europe	Central Europe	switzerland	no	yes	SL 0835	BA190186	Enterobacterales	Serratia	Serratia liquefaciens	yes	no	no
PL 0813	BA190195	2019-03-01	March	Foodstuff 21	Odd	4055	4055/1	Large	Greens	Salad	Lettuce (lambs)	National	Europe	Central Europe	switzerland	no	yes	SL 0846	BA190195	Pseudomonadales	Pseudomonas	Pseudomonas sp.	no	NT-NE	no
PL 0813	BA190195	2019-03-01	March	Foodstuff 21	Odd	4055	4055/1	Large	Greens	Salad	Lettuce (lambs)	National	Europe	Central Europe	switzerland	no	yes	SL 0845	BA190195	Enterobacterales	Enterobacter	Enterobacter sp.	yes	no	no
PL 0814	BA190196	2019-03-01	March	Foodstuff 21	Odd	4055	4055/1	Large	Chicken	Chicken	Chicken (mince)	National	Europe	Central Europe	switzerland	no	yes	SL 0847	BA190196	Enterobacterales	Serratia	Serratia fonticola	yes	yes	yes
PL 0814	BA190196	2019-03-01	March	Foodstuff 21	Odd	4055	4055/1	Large	Chicken	Chicken	Chicken (mince)	National	Europe	Central Europe	switzerland	no	yes	SL 0848	BA190196	NA	NA	NA	no	NT-NI	yes
PL 0819	BA190201	2019-03-01	March	Foodstuff 21	Odd	4056	4056/2a	Small	Greens	Herbs	Coriander	National	Europe	Central Europe	switzerland	no	yes	SL 0854	BA190201	Pseudomonadales	Pseudomonas	Pseudomonas fluorescens	no	NT-NE	no
PL 0819	BA190201	2019-03-01	March	Foodstuff 21	Odd	4056	4056/2a	Small	Greens	Herbs	Coriander	National	Europe	Central Europe	switzerland	no	yes	SL 0855	BA190201	Enterobacterales	Enterobacter	Enterobacter cloacae	yes	no	no
PL 0822	BA190204	2019-03-01	March	Foodstuff 21	Odd	4057	4057/1	Large	Chicken	Chicken	Chicken (breast)	International	Europe	Central Europe	Germany	no	yes	SL 0858	BA190204	Enterobacterales	Serratia	Serratia liquefaciens	yes	yes	yes
PL 0822	BA190204	2019-03-01	March	Foodstuff 21	Odd	4057	4057/1	Large	Chicken	Chicken	Chicken (breast)	International	Europe	Central Europe	Germany	no	yes	SL 0859	BA190204	Enterobacterales	Serratia	Serratia liquefaciens	no	NT-D	yes
PL 0833	BA190257	2019-04-05	April	Foodstuff 22	Even	4001	4001/1	Large	Greens	Sprouts	Sprouts (beetroot)	National	Europe	Central Europe	switzerland	yes	yes	SL 0872	BA190257	Pseudomonadales	Pseudomonas	Pseudomonas aeruginosa	no	NT-NE	no
PL 0833	BA190257	2019-04-05	April	Foodstuff 22	Even	4001	4001/1	Large	Greens	Sprouts	Sprouts (beetroot)	National	Europe	Central Europe	switzerland	yes	yes	SL 0871	BA190257	Pseudomonadales	Pseudomonas	Pseudomonas putida	no	NT-NE	no
PL 0842	BA190266	2019-04-05	April	Foodstuff 22	Even	4052	4052/1	Large	Chicken	Chicken	Chicken (mince)	National	Europe	Central Europe	switzerland	no	yes	SL 0883	BA190266	Enterobacterales	Serratia	Serratia fonticola	yes	yes	yes
PL 0842	BA190266	2019-04-05	April	Foodstuff 22	Even	4052	4052/1	Large	Chicken	Chicken	Chicken (mince)	National	Europe	Central Europe	switzerland	no	yes	SL 0882	BA190266	Enterobacterales	Unknown	Fam. Enterobacteriaceae	no	NT-D	yes
PL 0849	BA190273	2019-04-05	April	Foodstuff 22	Even	4054	4054/1	Large	Greens	Sprouts	Sprouts (alfalfa)	National	Europe	Central Europe	switzerland	yes	yes	SL 0894	BA190273	Pseudomonadales	Pseudomonas	Pseudomonas sp.	no	NT-NE	no
PL 0849	BA190273	2019-04-05	April	Foodstuff 22	Even	4054	4054/1	Large	Greens	Sprouts	Sprouts (alfalfa)	National	Europe	Central Europe	switzerland	yes	yes	SL 0893	BA190273	Enterobacterales	Enterobacter	Enterobacter aerogenes	yes	no	no
PL 0858	BA190282	2019-04-05	April	Foodstuff 22	Even	4056	4056/1	Large	Chicken	Chicken	Chicken (breast)	International	Europe	Central Europe	Hungary	no	yes	SL 0905	BA190282	Enterobacterales	Serratia	Serratia fonticola	yes	yes	yes
PL 0858	BA190282	2019-04-05	April	Foodstuff 22	Even	4056	4056/1	Large	Chicken	Chicken	Chicken (breast)	International	Europe	Central Europe	Hungary	no	yes	SL 0906	BA190282	Enterobacterales	Unknown	Fam. Enterobacteriaceae	no	NT-D	yes
PL 0865	BA190289	2019-04-05	April	Foodstuff 22	Even	4058	4058/1	Large	Greens	Sprouts	Sprouts (alfalfa)	National	Europe	Central Europe	switzerland	yes	yes	SL 0914	BA190289	NA	NA	NA	no	NT-NI	no
PL 0865	BA190289	2019-04-05	April	Foodstuff 22	Even	4058	4058/1	Large	Greens	Sprouts	Sprouts (alfalfa)	National	Europe	Central Europe	switzerland	yes	yes	SL 0913	BA190289	Enterobacterales	Enterobacter	Enterobacter aerogenes	yes	no	no
PL 0867	BA190291	2019-04-05	April	Foodstuff 22	Even	4058	4058/2	Large	Greens	Salad	Lettuce (lambs)	National	Europe	Central Europe	switzerland	no	yes	SL 0916	BA190291	Pseudomonadales	Pseudomonas	Pseudomonas putida	no	NT-NE	no
PL 0867	BA190291	2019-04-05	April	Foodstuff 22	Even	4058	4058/2	Large	Greens	Salad	Lettuce (lambs)	National	Europe	Central Europe	switzerland	no	yes	SL 0917	BA190291	Enterobacterales	Enterobacter	Enterobacter sp.	yes	no	no
PL 0870	BA190294	2019-04-05	April	Foodstuff 22	Even	4059	4059/1	Large	Chicken	Chicken	Chicken (breast)	International	Europe	Central Europe	Slovenia	no	yes	SL 0920	BA190294	Enterobacterales	Escherichia	Escherichia coli	yes	yes	yes
PL 0870	BA190294	2019-04-05	April	Foodstuff 22	Even	4059	4059/1	Large	Chicken	Chicken	Chicken (breast)	International	Europe	Central Europe	Slovenia	no	yes	SL 0921	BA190294	Enterobacterales	Escherichia	Escherichia coli	yes	yes	yes
PL 0872	BA190296	2019-04-05	April	Foodstuff 22	Even	4051	4051/USB	NA	Chicken	Chicken	Chicken (breast)	National	Europe	Central Europe	switzerland	no	yes	SL 0926	BA190296	Enterobacterales	Serratia	Serratia fonticola	yes	yes	yes
PL 0872	BA190296	2019-04-05	April	Foodstuff 22	Even	4051	4051/USB	NA	Chicken	Chicken	Chicken (breast)	National	Europe	Central Europe	switzerland	no	yes	SL 0925	BA190296	Enterobacterales	Serratia	Serratia fonticola	yes	yes	yes
PL 0873	BA190363	2019-05-10	May	Foodstuff 23	Odd	4001	4001/3	Large	Greens	Sprouts	Sprouts (onion)	National	Europe	Central Europe	switzerland	yes	yes	SL 0927	BA190363	Pseudomonadales	Pseudomonas	Pseudomonas putida	no	NT-NE	no
PL 0873	BA190363	2019-05-10	May	Foodstuff 23	Odd	4001	4001/3	Large	Greens	Sprouts	Sprouts (onion)	National	Europe	Central Europe	switzerland	yes	yes	SL 0928	BA190363	Enterobacterales	Enterobacter	Enterobacter sp.	yes	no	no
PL 0900	BA190390	2019-05-10	May	Foodstuff 23	Odd	4056	4056/2b	Small	Chicken	Chicken	Chicken (wings)	National	Europe	Central Europe	switzerland	no	yes	SL 0961	BA190390	NA	NA	NA	no	NT-NI	no
PL 0900	BA190390	2019-05-10	May	Foodstuff 23	Odd	4056	4056/2b	Small	Chicken	Chicken	Chicken (wings)	National	Europe	Central Europe	switzerland	no	yes	SL 0962	BA190390	Pseudomonadales	Pseudomonas	Pseudomonas aeruginosa	no	NT-NE	no
PL 0903	BA190393	2019-05-10	May	Foodstuff 23	Odd	4057	4057/2	Small	Chicken	Chicken	Chicken (wings)	National	Europe	Central Europe	switzerland	no	yes	SL 0965	BA190393	NA	NA	NA	no	NT-NI	no
PL 0903	BA190393	2019-05-10	May	Foodstuff 23	Odd	4057	4057/2	Small	Chicken	Chicken	Chicken (wings)	National	Europe	Central Europe	switzerland	no	yes	SL 0964	BA190393	NA	NA	NA	no	NT-NI	no
PL 0906	BA190396	2019-05-10	May	Foodstuff 23	Odd	4058	4058/3	Large	Chicken	Chicken	Stewing hen	National	Europe	Central Europe	switzerland	no	yes	SL 0976	BA190396	Pseudomonadales	Pseudomonas	Pseudomonas sp.	no	NT-NE	no
PL 0906	BA190396	2019-05-10	May	Foodstuff 23	Odd	4058	4058/3	Large	Chicken	Chicken	Stewing hen	National	Europe	Central Europe	switzerland	no	yes	SL 0977	BA190396	Pseudomonadales	Pseudomonas	Pseudomonas sp.	no	NT-NE	no
PL 0913	BA190522	2019-05-31	June	Foodstuff 24	Even	4001	4001/1	Large	Greens	Herbs	Lemon balm	National	Europe	Central Europe	switzerland	yes	yes	SL 0982	BA190522	Pseudomonadales	Pseudomonas	Pseudomonas putida	no	NT-NE	no
PL 0913	BA190522	2019-05-31	June	Foodstuff 24	Even	4001	4001/1	Large	Greens	Herbs	Lemon balm	National	Europe	Central Europe	switzerland	yes	yes	SL 0981	BA190522	Pseudomonadales	Pseudomonas	Pseudomonas putida	no	NT-NE	no
PL 0914	BA190523	2019-05-31	June	Foodstuff 24	Even	4001	4001/1	Large	Chicken	Chicken	Chicken (breast)	National	Europe	Central Europe	switzerland	no	yes	SL 0983	BA190523	NA	NA	NA	no	NT-NI	no
PL 0914	BA190523	2019-05-31	June	Foodstuff 24	Even	4001	4001/1	Large	Chicken	Chicken	Chicken (breast)	National	Europe	Central Europe	switzerland	no	yes	SL 0984	BA190523	Enterobacterales	Citrobacter	Citrobacter freundii	yes	no	no
PL 0922	BA190531	2019-05-31	June	Foodstuff 24	Even	4052	4052/1	Large	Chicken	Chicken	Chicken (mince)	National	Europe	Central Europe	switzerland	no	yes	SL 0993	BA190531	Enterobacterales	Serratia	Serratia fonticola	yes	yes	yes
PL 0922	BA190531	2019-05-31	June	Foodstuff 24	Even	4052	4052/1	Large	Chicken	Chicken	Chicken (mince)	National	Europe	Central Europe	switzerland	no	yes	SL 0994	BA190531	Enterobacterales	Serratia	Serratia fonticola	yes	yes	yes
PL 0924	BA190533	2019-05-31	June	Foodstuff 24	Even	4052	4052/2b	Small	Chicken	Chicken	Chicken (leg)	National	Europe	Central Europe	switzerland	no	yes	SL 0998	BA190533	Enterobacterales	Serratia	Serratia liquefaciens	yes	yes	yes
PL 0924	BA190533	2019-05-31	June	Foodstuff 24	Even	4052	4052/2b	Small	Chicken	Chicken	Chicken (leg)	National	Europe	Central Europe	switzerland	no	yes	SL 0997	BA190533	Enterobacterales	Serratia	Serratia liquefaciens	no	NT-D	yes
PL 0926	BA190535	2019-05-31	June	Foodstuff 24	Even	4053	4053/1	Large	Chicken	Chicken	Chicken (breast)	International	Europe	Central Europe	Germany	no	yes	SL 1001	BA190535	Pseudomonadales	Pseudomonas	Pseudomonas sp.	no	NT-NE	no
PL 0926	BA190535	2019-05-31	June	Foodstuff 24	Even	4053	4053/1	Large	Chicken	Chicken	Chicken (breast)	International	Europe	Central Europe	Germany	no	yes	SL 1000	BA190535	Enterobacterales	Serratia	Serratia liquefaciens	yes	no	no
PL 0930	BA190539	2019-05-31	June	Foodstuff 24	Even	4054	4054/1	Large	Chicken	Chicken	Chicken (breast)	International	Europe	Central Europe	Slovenia	no	yes	SL 1007	BA190539	Enterobacterales	Escherichia	Escherichia coli	yes	yes	yes
PL 0930	BA190539	2019-05-31	June	Foodstuff 24	Even	4054	4054/1	Large	Chicken	Chicken	Chicken (breast)	International	Europe	Central Europe	Slovenia	no	yes	SL 1006	BA190539	Enterobacterales	Escherichia	Escherichia coli	no	NT-D	yes
PL 0934	BA190543	2019-05-31	June	Foodstuff 24	Even	4055	4055/1	Large	Chicken	Chicken	Chicken (breast)	International	Europe	Central Europe	Hungary	no	yes	SL 1011	BA190543	Enterobacterales	Escherichia	Escherichia coli	yes	yes	yes
PL 0934	BA190543	2019-05-31	June	Foodstuff 24	Even	4055	4055/1	Large	Chicken	Chicken	Chicken (breast)	International	Europe	Central Europe	Hungary	no	yes	SL 1012	BA190543	Enterobacterales	Escherichia	Escherichia coli	no	NT-D	yes
PL 0938	BA190547	2019-05-31	June	Foodstuff 24	Even	4056	4056/1	Large	Chicken	Chicken	Chicken (breast)	National	Europe	Central Europe	switzerland	yes	yes	SL 1017	BA190547	NA	NA	NA	no	NT-NI	no
PL 0938	BA190547	2019-05-31	June	Foodstuff 24	Even	4056	4056/1	Large	Chicken	Chicken	Chicken (breast)	National	Europe	Central Europe	switzerland	yes	yes	SL 1018	BA190547	Enterobacterales	Citrobacter	Citrobacter freundii	yes	no	no
PL 0945	BA190554	2019-05-31	June	Foodstuff 24	Even	4058	4058/1	Large	Greens	Sprouts	Sprouts (mung bean)	National	Europe	Central Europe	switzerland	yes	yes	SL 1028	BA190554	Pseudomonadales	Pseudomonas	Pseudomonas putida	no	NT-NE	no
PL 0945	BA190554	2019-05-31	June	Foodstuff 24	Even	4058	4058/1	Large	Greens	Sprouts	Sprouts (mung bean)	National	Europe	Central Europe	switzerland	yes	yes	SL 1029	BA190554	Pseudomonadales	Pseudomonas	Pseudomonas putida	no	NT-NE	no
PL 0947	BA190556	2019-05-31	June	Foodstuff 24	Even	4058	4058/2	Large	Greens	Salad	Lettuce (lambs)	National	Europe	Central Europe	switzerland	no	yes	SL 1031	BA190556	Pseudomonadales	Pseudomonas	Pseudomonas putida	no	NT-NE	no
PL 0947	BA190556	2019-05-31	June	Foodstuff 24	Even	4058	4058/2	Large	Greens	Salad	Lettuce (lambs)	National	Europe	Central Europe	switzerland	no	yes	SL 1032	BA190556	Pseudomonadales	Pseudomonas	Pseudomonas putida	no	NT-NE	no
PL 0948	BA190557	2019-05-31	June	Foodstuff 24	Even	4058	4058/2	Large	Chicken	Chicken	Chicken (breast)	National	Europe	Central Europe	switzerland	no	yes	SL 1033	BA190557	Enterobacterales	Serratia	Serratia liquefaciens	yes	yes	yes
PL 0948	BA190557	2019-05-31	June	Foodstuff 24	Even	4058	4058/2	Large	Chicken	Chicken	Chicken (breast)	National	Europe	Central Europe	switzerland	no	yes	SL 1034	BA190557	Enterobacterales	Unknown	Fam. Enterobacteriaceae	no	NT-D	yes
PL 0952	BA190561	2019-05-31	June	Foodstuff 24	Even	4051	4051/USB	NA	Chicken	Chicken	Chicken (breast)	National	Europe	Central Europe	switzerland	no	yes	SL 1039	BA190561	Enterobacterales	Escherichia	Escherichia coli	yes	yes	yes
PL 0952	BA190561	2019-05-31	June	Foodstuff 24	Even	4051	4051/USB	NA	Chicken	Chicken	Chicken (breast)	National	Europe	Central Europe	switzerland	no	yes	SL 1038	BA190561	Enterobacterales	Unknown	Fam. Enterobacteriaceae	yes	yes	yes
PL 0122	Ba170568	2017-09-08	September	Foodstuff 04	Odd	4052	4052/1	Large	Greens	Sprouts	Sprouts (onion)	International	Europe	Multiple origins	Italy/Hungary	yes	yes	SL 0053	Ba170568	NA	NA	NA	no	NT-NI	no
PL 0045	Ba170342	2017-06-23	June	Foodstuff 02	Even	4052	4052/2a	Small	Greens	Herbs	Parsley	International	Europe	Western Europe	France	no	yes	NA	NA	Pseudomonadales	Pseudomonas	Pseudomonas aeruginosa	no	NT-NE	no
PL 0103	Ba170456	2017-08-11	August	FoodstufF 03	Even	4057	4057/2	Small	Greens	Herbs	Chrysanthemum	International	Europe	Western Europe	The Netherlands	no	yes	NA	Ba170456	NA	NA	NA	no	NA	no
PL 0243	Ba170889	2017-12-08	December	Foodstuff 07	Even	4052	4052/2a	Small	Greens	Salad	Radicchio	International	Europe	Western Europe	France	no	yes	SL 0165	Ba170889	Pseudomonadales	Pseudomonas	Pseudomonas putida	no	NT-NE	no
PL 0363	Ba180134	2018-03-09	March	Foodstuff 10	Odd	4052	4052/2a	Small	Greens	Salad	Lettuce (butterhead)	International	Europe	Western Europe	France	no	yes	SL 0321	Ba180134	Enterobacterales	Enterobacter	Enterobacter cloacae	yes	no	no
PL 0443	Ba180347	2018-05-04	May	Foodstuff 12	Odd	4052	4052/2a	Small	Greens	Salad	Lettuce (butterhead)	International	Europe	Western Europe	France	no	yes	SL 0409	Ba180347	Pseudomonadales	Pseudomonas	Pseudomonas putida	no	NT-NE	no
PL 0495	Ba180517	2018-06-08	June	Foodstuff 13	Even	4055	4055/2b	Small	Chicken	Chicken	Chicken (breast)	International	Europe	Western Europe	France	no	yes	SL 0437	Ba180517	Pseudomonadales	Pseudomonas	Pseudomonas sp.	no	NT-NE	no
PL 0535	Ba180636	2018-08-03	August	Foodstuff 14	Even	4055	4055/2b	Small	Chicken	Chicken	Chicken (leg)	International	Europe	Western Europe	France	no	yes	SL 0477	Ba180636	Enterobacterales	Escherichia	Escherichia coli	yes	yes	yes
PL 0561	Ba180688	2018-08-31	September	Foodstuff 15	Odd	4052	4052/1	Large	Greens	Herbs	Basil	International	Europe	Western Europe	The Netherlands	no	yes	SL 0495	Ba180688	Pseudomonadales	Pseudomonas	Pseudomonas putida	no	NT-NE	no
PL 0598	Ba180754	2018-10-05	October	Foodstuff 16	Even	4051	4051/1	Large	Chicken	Chicken	Chicken (breast)	International	Europe	Western Europe	France	no	yes	SL 0555	Ba180754	Pseudomonadales	Pseudomonas	Pseudomonas putida	no	NT-NE	no
PL 0615	Ba180771	2018-10-05	October	Foodstuff 16	Even	4055	4055/2b	Small	Chicken	Chicken	Chicken (breast)	International	Europe	Western Europe	France	no	yes	SL 0583	Ba180771	Pseudomonadales	Pseudomonas	Pseudomonas putida	no	NT-NE	no
PL 0647	Ba180875	2018-11-09	November	Foodstuff 17	Odd	4053	4053/2	Small	Greens	Vegetables	Choi Sum	International	Europe	Western Europe	The Netherlands	no	yes	SL 0629	Ba180875	NA	NA	NA	no	NT-NI	no
PL 0683	Ba180936	2018-12-07	December	Foodstuff 18	Even	4052	4052/2a	Small	Greens	Salad	Lettuce (lambs)	International	Europe	Western Europe	France	no	yes	SL 0681	BA180936	Pseudomonadales	Pseudomonas	Pseudomonas putida	no	NT-NE	no
PL 0695	Ba180948	2018-12-07	December	Foodstuff 18	Even	4055	4055/2b	Small	Chicken	Chicken	Chicken (breast)	International	Europe	Western Europe	France	no	yes	SL 0696	BA180948	Pseudomonadales	Pseudomonas	Pseudomonas putida	no	NT-NE	no
PL 0723	BA190011	2019-01-11	January	Foodstuff 19	Odd	4052	4052/2a	Small	Greens	Salad	Lettuce (lambs)	International	Europe	Western Europe	France	no	yes	SL 0732	BA190011	Pseudomonadales	Pseudomonas	Pseudomonas putida	no	NT-NE	no
PL 0775	BA190096	2019-02-08	February	Foodstuff 20	Even	4055	4055/2b	Small	Chicken	Chicken	Chicken (breast)	International	Europe	Western Europe	France	no	yes	SL 0794	BA190096	Enterobacterales	Escherichia	Escherichia coli	yes	yes	yes
PL 0795	BA190177	2019-03-01	March	Foodstuff 21	Odd	4001	4001/2a	Small	Greens	Herbs	Cress	International	Europe	Western Europe	France	no	yes	SL 0822	BA190177	Pseudomonadales	Pseudomonas	Pseudomonas sp.	no	NT-NE	no
PL 0821	BA190203	2019-03-01	March	Foodstuff 21	Odd	4057	4057/1	Large	Greens	Herbs	Parsley (flat)	International	Europe	Western Europe	France	no	yes	SL 0857	BA190203	Enterobacterales	Citrobacter	Citrobacter freundii	yes	no	no
PL 0869	BA190293	2019-04-05	April	Foodstuff 22	Even	4059	4059/1	Large	Greens	Herbs	Basil	International	Europe	Western Europe	The Netherlands	no	yes	SL 0919	BA190293	Pseudomonadales	Pseudomonas	Pseudomonas putida	no	NT-NE	no
PL 0883	BA190373	2019-05-10	May	Foodstuff 23	Odd	4052	4052/2a	Small	Greens	Herbs	Fenchel	International	Europe	Western Europe	France	no	yes	SL 0938	BA190373	Pseudomonadales	Pseudomonas	Pseudomonas putida	no	NT-NE	no
PL 0899	BA190389	2019-05-10	May	Foodstuff 23	Odd	4056	4056/2a	Small	Greens	Herbs	Mint	International	Europe	Western Europe	France	no	yes	SL 0960	BA190389	Pseudomonadales	Pseudomonas	Pseudomonas sp.	no	NT-NE	no
PL 0927	BA190536	2019-05-31	June	Foodstuff 24	Even	4053	4053/2	Small	Greens	Vegetables	Choi Sum	International	Europe	Western Europe	The Netherlands	no	yes	SL 1002	BA190536	Pseudomonadales	Pseudomonas	Pseudomonas putida	no	NT-NE	no
PL 0946	BA190555	2019-05-31	June	Foodstuff 24	Even	4058	4058/1	Large	Chicken	Chicken	Chicken (breast)	International	Europe	Western Europe	France	yes	yes	SL 1030	BA190555	Pseudomonadales	Pseudomonas	Pseudomonas sp.	no	NT-NE	no
PL 0002	Ba170247	2017-05-29	May	Foodstuff 01	Odd	4001	4001/3	Large	Chicken	Chicken	Chicken (breast)	Unknown	Unknown	Unknown	Unknown	no	yes	SL 0001	Ba170247	Enterobacterales	Escherichia	Escherichia coli	yes	yes	yes
PL 0023	Ba170272	2017-05-29	May	Foodstuff 01	Odd	4056	4056/2a	Small	Greens	Herbs	Coriander	Unknown	Unknown	Unknown	Unknown	no	yes	SL 0011	Ba170272	Enterobacterales	Citrobacter	Citrobacter koseri	yes	no	no
PL 0060	Ba170358	2017-06-23	June	Foodstuff 02	Even	4056	4056/2a	Small	Greens	Herbs	Coriander	Unknown	Unknown	Unknown	Unknown	no	yes	SL 0017	Ba170358	Enterobacterales	Enterobacter	Enterobacter cloacae	yes	no	no
PL 0088	Ba170440	2017-08-11	August	Foodstuff 03	Even	4053	4053/2	Small	Greens	Herbs	Dill	Unknown	Unknown	Unknown	Unknown	no	yes	NA	NA	Pseudomonadales	Pseudomonas	Pseudomonas sp.	no	NT-NE	no
PL 0299	Ba180027	2018-01-05	January	Foodstuff 08	Odd	4056	4056/2a	Small	Greens	Herbs	Coriander	Unknown	Unknown	Unknown	Unknown	no	yes	SL 0248	Ba180027	Pseudomonadales	Pseudomonas	Pseudomonas putida	no	NT-NE	no
PL 0351	Ba180101	2018-02-02	February	Foodstuff 09	Even	4051	4051/USB	NA	Greens	Herbs	Oregano	Unknown	Unknown	Unknown	Unknown	no	yes	SL 0307	Ba180101	NA	NA	NA	no	NT-NI	no
PL 0379	Ba180150	2018-03-09	March	Foodstuff 10	Odd	4056	4056/2a	Small	Greens	Herbs	Coriander	Unknown	Unknown	Unknown	Unknown	no	yes	SL 0344	Ba180150	Pseudomonadales	Pseudomonas	Pseudomonas sp.	no	NT-NE	no
PL 0728	BA190016	2019-01-11	January	Foodstuff 19	Odd	4053	4053/2	Small	Chicken	Chicken	Chicken (wings)	Unknown	Unknown	Unknown	Unknown	no	yes	SL 0736	BA190016	Pseudomonadales	Pseudomonas	Pseudomonas putida	no	NT-NE	no
PL 0739	BA190027	2019-01-11	January	Foodstuff 19	Odd	4056	4056/2a	Small	Greens	Herbs	Mint	Unknown	Unknown	Unknown	Unknown	no	yes	SL 0749	BA190027	Pseudomonadales	Pseudomonas	Pseudomonas putida	no	NT-NE	no
PL 0026	Ba170277	2017-05-29	May	Foodstuff 01	Odd	4057	4057/3a	Small	Greens	Herbs	Rocket	International	Europe	Southern Europe	Italy	no	yes	NA	NA	Pseudomonadales	Pseudomonas	Pseudomonas sp.	no	NT-NE	no
PL 0330	Ba180080	2018-02-02	February	Foodstuff 09	Even	4054	4054/1	Large	Greens	Sprouts	Sprouts (alfalfa)	International	Europe	Southern Europe	Italy	yes	yes	SL 0285	Ba180080	Pseudomonadales	Pseudomonas	Pseudomonas sp.	no	NT-NE	no
PL 0335	Ba180085	2018-02-02	February	Foodstuff 09	Even	4055	4055/2a	Small	Greens	Herbs	Rocket	International	Europe	Southern Europe	Italy	no	yes	SL 0290	Ba180085	Enterobacterales	Enterobacter	Enterobacter cloacae	yes	no	no
PL 0342	Ba180092	2018-02-02	February	Foodstuff 09	Even	4057	4057/1	Large	Greens	Salad	Lettuce (butterhead)	International	Europe	Southern Europe	Spain	no	yes	SL 0295	Ba180092	Enterobacterales	Enterobacter	Enterobacter cloacae	yes	no	no
PL 0350	Ba180100	2018-02-02	February	Foodstuff 09	Even	4059	4059/1	Large	Greens	Herbs	Parsley (flat)	International	Europe	Southern Europe	Spain	no	yes	SL 0306	Ba180100	Pseudomonadales	Pseudomonas	Pseudomonas putida	no	NT-NE	no
PL 0361	Ba180132	2018-03-09	March	Foodstuff 10	Odd	4052	4052/1	Large	Greens	Herbs	Parsley (curly)	International	Europe	Southern Europe	Italy	no	yes	SL 0319	Ba180132	Pseudomonadales	Pseudomonas	Pseudomonas putida	no	NT-NE	no
PL 0369	Ba180140	2018-03-09	March	Foodstuff 10	Odd	4054	4054/1	Large	Greens	Sprouts	Sprouts (alfalfa)	International	Europe	Southern Europe	Italy	yes	yes	SL 0332	Ba180140	Pseudomonadales	Pseudomonas	Pseudomonas putida	no	NT-NE	no
PL 0374	Ba180145	2018-03-09	March	Foodstuff 10	Odd	4055	4055/1	Large	Greens	Herbs	Dill	International	Europe	Southern Europe	Italy	no	yes	SL 0339	Ba180145	NA	NA	NA	no	NT-NI	no
PL 0384	Ba180155	2018-03-09	March	Foodstuff 10	Odd	4057	4057/3a	Small	Greens	Herbs	Coriander	International	Europe	Southern Europe	Italy	no	yes	SL 0350	Ba180155	Pseudomonadales	Pseudomonas	Pseudomonas putida	no	NT-NE	no
PL 0387	Ba180158	2018-03-09	March	Foodstuff 10	Odd	4058	4058/4	Large	Greens	Salad	Lettuce (iceberg)	International	Europe	Southern Europe	Spain	no	yes	SL 0355	Ba180158	Pseudomonadales	Pseudomonas	Pseudomonas sp.	no	NT-NE	no
PL 0402	Ba180210	2018-04-06	April	Foodstuff 11	Even	4052	4052/1	Large	Greens	Herbs	Parsley (curly)	International	Europe	Southern Europe	Spain	no	yes	SL 0376	Ba180210	NA	NA	NA	no	NT-NI	no
PL 0419	Ba180227	2018-04-06	April	Foodstuff 11	Even	4056	4056/2a	Small	Greens	Salad	Lettuce (iceberg)	International	Europe	Southern Europe	Spain	no	yes	SL 0391	Ba180227	Pseudomonadales	Pseudomonas	Pseudomonas fluorescens	no	NT-NE	no
PL 0445	Ba180349	2018-05-04	May	Foodstuff 12	Odd	4053	4053/1	Large	Greens	Herbs	Parsley	International	Europe	Southern Europe	Italy	no	yes	SL 0410	Ba180349	Pseudomonadales	Pseudomonas	Pseudomonas putida	no	NT-NE	no
PL 0464	Ba180368	2018-05-04	May	Foodstuff 12	Odd	4057	4057/3a	Small	Greens	Herbs	Coriander	International	Europe	Southern Europe	Italy	no	yes	SL 0416	Ba180368	NA	NA	NA	no	NT-NI	no
PL 0625	Ba180781	2018-10-05	October	Foodstuff 16	Even	4058	4058/1	Large	Chicken	Chicken	Chicken (breast)	International	Europe	Southern Europe	Italy	no	yes	SL 0598	Ba180781	Pseudomonadales	Pseudomonas	Pseudomonas aeruginosa	no	NT-NE	no
PL 0641	Ba180869	2018-11-09	November	Foodstuff 17	Odd	4052	4052/1	Large	Greens	Herbs	Mint	International	Europe	Southern Europe	Spain	no	yes	SL 0622	Ba180869	Pseudomonadales	Pseudomonas	Pseudomonas putida	no	NT-NE	no
PL 0657	Ba180885	2018-11-09	November	Foodstuff 17	Odd	4056	4056/1	Large	Greens	Herbs	Basil	International	Europe	Southern Europe	Spain	no	yes	SL 0647	Ba180885	Pseudomonadales	Pseudomonas	Pseudomonas putida	no	NT-NE	no
PL 0661	Ba180889	2018-11-09	November	Foodstuff 17	Odd	4057	4057/1	Large	Greens	Herbs	Rocket	International	Europe	Southern Europe	Italy	no	yes	SL 0653	Ba180889	Pseudomonadales	Pseudomonas	Pseudomonas putida	no	NT-NE	no
PL 0664	Ba180892	2018-11-09	November	Foodstuff 17	Odd	4057	4057/3a	Small	Greens	Vegetables	Spinach	International	Europe	Southern Europe	Italy	no	yes	SL 0657	Ba180892	Pseudomonadales	Pseudomonas	Pseudomonas putida	no	NT-NE	no
PL 0681	Ba180934	2018-12-07	December	Foodstuff 18	Even	4052	4052/1	Large	Greens	Herbs	Rocket	International	Europe	Southern Europe	Italy	yes	yes	SL 0678	BA180934	Pseudomonadales	Pseudomonas	Pseudomonas putida	no	NT-NE	no
PL 0687	Ba180940	2018-12-07	December	Foodstuff 18	Even	4053	4053/2	Small	Greens	Herbs	Parsley	International	Europe	Southern Europe	Italy	no	yes	SL 0685	BA180940	Pseudomonadales	Pseudomonas	Pseudomonas putida	no	NT-NE	no
PL 0693	Ba180946	2018-12-07	December	Foodstuff 18	Even	4055	4055/1	Large	Greens	Herbs	Celery	International	Europe	Southern Europe	Italy	no	yes	SL 0694	BA180946	Pseudomonadales	Pseudomonas	Pseudomonas putida	no	NT-NE	no
PL 0721	BA190009	2019-01-11	January	Foodstuff 19	Odd	4052	4052/1	Large	Greens	Herbs	Rocket	International	Europe	Southern Europe	Italy	yes	yes	SL 0729	BA190009	NA	NA	NA	no	NT-NI	no
PL 0725	BA190013	2019-01-11	January	Foodstuff 19	Odd	4053	4053/1	Large	Greens	Vegetables	Spring onion	International	Europe	Southern Europe	Italy	no	yes	SL 0734	BA190013	NA	NA	NA	no	NT-NI	no
PL 0727	BA190015	2019-01-11	January	Foodstuff 19	Odd	4053	4053/2	Small	Greens	Vegetables	Spinach	International	Europe	Southern Europe	Italy	no	yes	SL 0735	BA190015	Pseudomonadales	Pseudomonas	Pseudomonas putida	no	NT-NE	no
PL 0744	BA190032	2019-01-11	January	Foodstuff 19	Odd	4057	4057/3a	Small	Greens	Herbs	Coriander	International	Europe	Southern Europe	Italy	no	yes	SL 0756	BA190032	Enterobacterales	Citrobacter	Citrobacter sp.	yes	no	no
PL 0761	BA190082	2019-02-08	February	Foodstuff 20	Even	4052	4052/1	Large	Greens	Herbs	Parsley	International	Europe	Southern Europe	Spain	no	yes	SL 0774	BA190082	Pseudomonadales	Pseudomonas	Pseudomonas putida	no	NT-NE	no
PL 0767	BA190088	2019-02-08	February	Foodstuff 20	Even	4053	4053/2	Small	Greens	Vegetables	Spinach	International	Europe	Southern Europe	Italy	no	yes	SL 0783	BA190088	Pseudomonadales	Pseudomonas	Pseudomonas putida	no	NT-NE	no
PL 0783	BA190104	2019-02-08	February	Foodstuff 20	Even	4057	4057/2	Small	Greens	Vegetables	Spring onion	International	Europe	Southern Europe	Italy	no	yes	SL 0803	BA190104	Pseudomonadales	Pseudomonas	Pseudomonas putida	no	NT-NE	no
PL 0787	BA190108	2019-02-08	February	Foodstuff 20	Even	4058	4058/2	Large	Greens	Herbs	Rocket	International	Europe	Southern Europe	Italy	no	yes	SL 0809	BA190108	NA	NA	NA	no	NT-NI	no
PL 0789	BA190110	2019-02-08	February	Foodstuff 20	Even	4059	4059/1	Large	Greens	Herbs	Parsley (flat)	International	Europe	Southern Europe	Italy	no	yes	SL 0811	BA190110	Pseudomonadales	Pseudomonas	Pseudomonas putida	no	NT-NE	no
PL 0791	BA190112	2019-02-08	February	Foodstuff 20	Even	4051	4051/USB	NA	Greens	Herbs	Parsley (curly)	International	Europe	Southern Europe	Spain	no	yes	SL 0816	BA190112	NA	NA	NA	no	NT-NI	no
PL 0807	BA190189	2019-03-01	March	Foodstuff 21	Odd	4053	4053/2	Small	Greens	Vegetables	Spinach	International	Europe	Southern Europe	Italy	no	yes	SL 0839	BA190189	Pseudomonadales	Pseudomonas	Pseudomonas putida	no	NT-NE	no
PL 0824	BA190206	2019-03-01	March	Foodstuff 21	Odd	4057	4057/3a	Small	Greens	Herbs	Mint	International	Europe	Southern Europe	Italy	no	yes	SL 0862	BA190206	Pseudomonadales	Pseudomonas	Pseudomonas putida	no	NT-NE	no
PL 0856	BA190280	2019-04-05	April	Foodstuff 22	Even	4055	4055/2a	Small	Greens	Salad	Lettuce (iceberg)	International	Europe	Southern Europe	Spain	no	yes	SL 0903	BA190280	Pseudomonadales	Pseudomonas	Pseudomonas putida	no	NT-NE	no
PL 0889	BA190379	2019-05-10	May	Foodstuff 23	Odd	4054	4054/1	Large	Greens	Herbs	Parsley	International	Europe	Southern Europe	Spain	yes	yes	SL 0947	BA190379	Pseudomonadales	Pseudomonas	Pseudomonas putida	no	NT-NE	no
PL 0939	BA190548	2019-05-31	June	Foodstuff 24	Even	4056	4056/2a	Small	Greens	Herbs	Mint	International	Europe	Southern Europe	Spain	no	yes	SL 1019	BA190548	Pseudomonadales	Pseudomonas	Pseudomonas putida	no	NT-NE	no
PL 0337	Ba180087	2018-02-02	February	Foodstuff 09	Even	4056	4056/1	Large	Greens	Herbs	Basil	International	Africa	Southern Africa	South Africa	no	yes	SL 0291	Ba180087	Pseudomonadales	Pseudomonas	Pseudomonas putida	no	NT-NE	no
PL 0409	Ba180217	2018-04-06	April	Foodstuff 11	Even	4054	4054/1	Large	Greens	Herbs	Basil	International	Africa	Southern Africa	South Africa	no	yes	SL 0383	Ba180217	Pseudomonadales	Pseudomonas	Pseudomonas putida	no	NT-NE	no
PL 0006	Ba170252	2017-05-29	May	Foodstuff 01	Odd	4051	4051/3	Small	Greens	Herbs	Coriander	International	Asia	Southeast Asia	Thailand	no	yes	SL 0005	Ba170252	Enterobacterales	Enterobacter	Enterobacter cloacae	yes	no	no
PL 0322	Ba180072	2018-02-02	February	Foodstuff 09	Even	4052	4052/1	Large	Greens	Herbs	Hot Chili	International	Asia	Southeast Asia	Thailand	no	yes	SL 0277	Ba180072	Pseudomonadales	Pseudomonas	Pseudomonas putida	no	NT-NE	no
PL 0466	Ba180370	2018-05-04	May	Foodstuff 12	Odd	4058	4058/3	Large	Greens	Herbs	Coriander	International	Asia	Southeast Asia	Thailand	no	yes	SL 0417	Ba180370	Pseudomonadales	Pseudomonas	Pseudomonas putida	no	NT-NE	no
PL 0859	BA190283	2019-04-05	April	Foodstuff 22	Even	4056	4056/2a	Small	Greens	Herbs	Lemon grass	International	Asia	Southeast Asia	Thailand	no	yes	SL 0907	BA190283	NA	NA	NA	no	NT-NI	no
PL 0863	BA190287	2019-04-05	April	Foodstuff 22	Even	4057	4057/2	Small	Greens	Herbs	Water spinach	International	Asia	Southeast Asia	Thailand	no	yes	SL 0911	BA190287	Enterobacterales	Klebsiella	Klebsiella pneumoniae	yes	yes	yes
PL 0925	BA190534	2019-05-31	June	Foodstuff 24	Even	4053	4053/1	Large	Greens	Herbs	Lemon grass	International	Asia	Southeast Asia	Thailand	no	yes	SL 0999	BA190534	Enterobacterales	Enterobacter	Enterobacter cloacae	yes	no	no
PL 0528	Ba180629	2018-08-03	August	Foodstuff 14	Even	4053	4053/2	Small	Chicken	Chicken	Chicken (leg)	International	America	South America	Brazil	no	yes	SL 0472	Ba180629	Pseudomonadales	Unknown	Fam. Pseudomonadaceae	no	NT-NE	no
PL 0568	Ba180695	2018-08-31	September	Foodstuff 15	Odd	4053	4053/2	Small	Chicken	Chicken	Chicken (wings)	International	America	South America	Brazil	no	yes	SL 0506	Ba180695	Enterobacterales	Escherichia	Escherichia coli	yes	yes	yes
PL 0608	Ba180764	2018-10-05	October	Foodstuff 16	Even	4053	4053/2	Small	Chicken	Chicken	Chicken (breast)	International	America	South America	Brazil	no	yes	SL 0571	Ba180764	NA	NA	NA	no	NT-NI	no
PL 0688	Ba180941	2018-12-07	December	Foodstuff 18	Even	4053	4053/2	Small	Chicken	Chicken	Chicken (breast)	International	America	South America	Brazil	no	yes	SL 0686	BA180941	Enterobacterales	Escherichia	Escherichia coli	yes	yes	yes
PL 0127	Ba170573	2017-09-08	September	Foodstuff 04	Odd	4053	4053/2	Small	Greens	Herbs	Parsley	International	Africa	North Africa	Morocco	no	yes	SL 0056	Ba170573	Pseudomonadales	Pseudomonas	Pseudomonas sp.	no	NT-NE	no
PL 0277	Ba180005	2018-01-05	January	Foodstuff 08	Odd	4051	4051/1	Large	Greens	Herbs	Majoram	International	Africa	North Africa	Morocco	no	yes	SL 0212	Ba180005	Pseudomonadales	Pseudomonas	Pseudomonas aeruginosa	no	NT-NE	no
PL 0289	Ba180017	2018-01-05	January	Foodstuff 08	Odd	4054	4054/1	Large	Greens	Herbs	Majoram	International	Africa	North Africa	Morocco	no	yes	SL 0232	Ba180017	NA	NA	NA	no	NT-NI	no
PL 0313	Ba180063	2018-02-02	February	Foodstuff 09	Even	4001	4001/1	Large	Greens	Herbs	Chives	International	Africa	North Africa	Morocco	no	yes	SL 0267	Ba180063	Pseudomonadales	Pseudomonas	Pseudomonas sp.	no	NT-NE	no
PL 0326	Ba180076	2018-02-02	February	Foodstuff 09	Even	4053	4053/1	Large	Greens	Herbs	Chives	International	Africa	North Africa	Morocco	no	yes	SL 0281	Ba180076	NA	NA	NA	no	NT-NI	no
PL 0327	Ba180077	2018-02-02	February	Foodstuff 09	Even	4053	4053/2	Small	Greens	Herbs	Parsley (flat)	International	Africa	North Africa	Morocco	no	yes	SL 0282	Ba180077	Enterobacterales	Enterobacter	Enterobacter cloacae	yes	no	no
PL 0344	Ba180094	2018-02-02	February	Foodstuff 09	Even	4057	4057/2	Small	Greens	Herbs	Dill	International	Africa	North Africa	Morocco	no	yes	SL 0297	Ba180094	Pseudomonadales	Pseudomonas	Pseudomonas putida	no	NT-NE	no
PL 0377	Ba180148	2018-03-09	March	Foodstuff 10	Odd	4056	4056/1	Large	Greens	Herbs	Sage	International	Africa	North Africa	Morocco	no	yes	SL 0342	Ba180148	Pseudomonadales	Pseudomonas	Pseudomonas putida	no	NT-NE	no
PL 0408	Ba180216	2018-04-06	April	Foodstuff 11	Even	4053	4053/2	Small	Greens	Herbs	Dill	International	Africa	North Africa	Morocco	no	yes	SL 0382	Ba180216	Pseudomonadales	Pseudomonas	Pseudomonas putida	no	NT-NE	no
PL 0453	Ba180357	2018-05-04	May	Foodstuff 12	Odd	4055	4055/1	Large	Greens	Herbs	Basil	International	Africa	North Africa	Morocco	no	yes	SL 0411	Ba180357	Pseudomonadales	Pseudomonas	Pseudomonas putida	no	NT-NE	no
PL 0527	Ba180628	2018-08-03	August	Foodstuff 14	Even	4053	4053/2	Small	Greens	Herbs	Mint	International	Africa	North Africa	Morocco	no	yes	SL 0471	Ba180628	Pseudomonadales	Pseudomonas	Pseudomonas aeruginosa	no	NT-NE	no
PL 0617	Ba180773	2018-10-05	October	Foodstuff 16	Even	4056	4056/1	Large	Greens	Herbs	Basil	International	Africa	North Africa	Morocco	no	yes	SL 0586	Ba180773	Pseudomonadales	Pseudomonas	Pseudomonas aeruginosa	no	NT-NE	no
PL 0667	Ba180895	2018-11-09	November	Foodstuff 17	Odd	4058	4058/4	Large	Greens	Herbs	Chives	International	Africa	North Africa	Morocco	no	yes	SL 0661	Ba180895	Pseudomonadales	Pseudomonas	Pseudomonas putida	no	NT-NE	no
PL 0673	Ba180926	2018-12-07	December	Foodstuff 18	Even	4001	4001/1	Large	Greens	Herbs	Tarragon	International	Africa	North Africa	Morocco	no	yes	SL 0670	BA180926	Pseudomonadales	Pseudomonas	Pseudomonas putida	no	NT-NE	no
PL 0705	Ba180958	2018-12-07	December	Foodstuff 18	Even	4058	4058/1	Large	Greens	Herbs	Mint	International	Africa	North Africa	Morocco	no	yes	SL 0710	BA180958	Enterobacterales	Enterobacter	Enterobacter cloacae	yes	no	no
PL 0713	BA190001	2019-01-11	January	Foodstuff 19	Odd	4001	4001/3	Large	Greens	Herbs	Sage	International	Africa	North Africa	Morocco	no	yes	SL 0719	BA190001	Enterobacterales	Enterobacter	Enterobacter cloacae	yes	yes	yes
PL 0729	BA190017	2019-01-11	January	Foodstuff 19	Odd	4054	4054/1	Large	Greens	Herbs	Mint	International	Africa	North Africa	Morocco	no	yes	SL 0737	BA190017	Pseudomonadales	Pseudomonas	Pseudomonas putida	no	NT-NE	no
PL 0745	BA190033	2019-01-11	January	Foodstuff 19	Odd	4058	4058/3	Large	Greens	Herbs	Mint	International	Africa	North Africa	Morocco	no	yes	SL 0757	BA190033	Pseudomonadales	Pseudomonas	Pseudomonas putida	no	NT-NE	no
PL 0757	BA190078	2019-02-08	February	Foodstuff 20	Even	4051	4051/1	Large	Greens	Herbs	Mint	International	Africa	North Africa	Morocco	no	yes	SL 0770	BA190078	Pseudomonadales	Pseudomonas	Pseudomonas putida	no	NT-NE	no
PL 0777	BA190098	2019-02-08	February	Foodstuff 20	Even	4056	4056/1	Large	Greens	Herbs	Dill	International	Africa	North Africa	Morocco	no	yes	SL 0796	BA190098	Pseudomonadales	Pseudomonas	Pseudomonas sp.	no	NT-NE	no
PL 0781	BA190102	2019-02-08	February	Foodstuff 20	Even	4057	4057/1	Large	Greens	Herbs	Chives	International	Africa	North Africa	Morocco	no	yes	SL 0802	BA190102	Pseudomonadales	Pseudomonas	Pseudomonas putida	no	NT-NE	no
PL 0809	BA190191	2019-03-01	March	Foodstuff 21	Odd	4054	4054/1	Large	Greens	Herbs	Lemon grass	International	Africa	North Africa	Morocco	no	yes	SL 0840	BA190191	Burkholderiales	Achromobacter	Achromobacter sp.	no	NT-NE	no
PL 0837	BA190261	2019-04-05	April	Foodstuff 22	Even	4051	4051/1	Large	Greens	Herbs	Sage	International	Africa	North Africa	Morocco	no	yes	SL 0878	BA190261	Pseudomonadales	Pseudomonas	Pseudomonas putida	no	NT-NE	no
PL 0853	BA190277	2019-04-05	April	Foodstuff 22	Even	4055	4055/1	Large	Greens	Herbs	Parsley (flat)	International	Africa	North Africa	Morocco	no	yes	SL 0898	BA190277	Burkholderiales	Alealigenes	Alcaligenes faecalis	no	NT-NE	no
PL 0857	BA190281	2019-04-05	April	Foodstuff 22	Even	4056	4056/1	Large	Greens	Herbs	Parsley	International	Africa	North Africa	Morocco	no	yes	SL 0904	BA190281	Pseudomonadales	Pseudomonas	Pseudomonas sp.	no	NT-NE	no
PL 0861	BA190285	2019-04-05	April	Foodstuff 22	Even	4057	4057/1	Large	Greens	Herbs	Mint	International	Africa	North Africa	Morocco	no	yes	SL 0909	BA190285	Pseudomonadales	Pseudomonas	Pseudomonas putida	no	NT-NE	no
PL 0901	BA190391	2019-05-10	May	Foodstuff 23	Odd	4057	4057/1	Large	Greens	Herbs	Dill	International	Africa	North Africa	Morocco	no	yes	SL 0963	BA190391	Pseudomonadales	Pseudomonas	Pseudomonas aeruginosa	no	NT-NE	no
PL 0907	BA190397	2019-05-10	May	Foodstuff 23	Odd	4058	4058/4	Large	Greens	Herbs	Parsley (flat)	International	Africa	North Africa	Morocco	no	yes	SL 0978	BA190397	Enterobacterales	Enterobacter	Enterobacter cloacae	yes	no	no
PL 0941	BA190550	2019-05-31	June	Foodstuff 24	Even	4057	4057/1	Large	Greens	Herbs	Chives	International	Africa	North Africa	Morocco	no	yes	SL 1021	BA190550	Pseudomonadales	Pseudomonas	Pseudomonas putida	no	NT-NE	no
PL 0375	Ba180146	2018-03-09	March	Foodstuff 10	Odd	4055	4055/3	Large	Greens	Herbs	Chives	International	Asia	Middle East	Israel	no	yes	SL 0340	Ba180146	Pseudomonadales	Pseudomonas	Pseudomonas putida	no	NT-NE	no
PL 0663	Ba180891	2018-11-09	November	Foodstuff 17	Odd	4057	4057/2	Small	Chicken	Chicken	Chicken (breast)	International	Europe	Eastern Europe	Ukraine	no	yes	SL 0656	Ba180891	Enterobacterales	Escherichia	Escherichia coli	yes	yes	yes
PL 0848	BA190272	2019-04-05	April	Foodstuff 22	Even	4053	4053/2	Small	Chicken	Chicken	Chicken (wings)	International	Europe	Eastern Europe	Ukraine	no	yes	SL 0892	BA190272	NA	NA	NA	no	NT-NI	no
PL 0928	BA190537	2019-05-31	June	Foodstuff 24	Even	4053	4053/2	Small	Chicken	Chicken	Chicken (leg)	International	Europe	Eastern Europe	Ukraine	no	yes	SL 1003	BA190537	Enterobacterales	Escherichia	Escherichia coli	yes	yes	yes
PL 0031	Ba170282	2017-05-29	May	Foodstuff 01	Odd	4059	4059/1	Large	Greens	Herbs	Basil	International	Africa	Eastern Africa	Kenia	no	yes	NA	NA	Pseudomonadales	Pseudomonas	Pseudomonas sp.	no	NT-NE	no
PL 0735	BA190023	2019-01-11	January	Foodstuff 19	Odd	4055	4055/3	Large	Greens	Herbs	Chives	International	Africa	Eastern Africa	Ethiopia	no	yes	SL 0744	BA190023	Pseudomonadales	Pseudomonas	Pseudomonas putida	no	NT-NE	no
PL 0003	Ba 170249	2017-05-29	May	Foodstuff 01	Odd	4001	4001/4a	Small	Chicken	Chicken	Chicken (leg)	National	Europe	Central Europe	switzerland	no	yes	NA	NA	NA	NA	NA	NA	NA	no
PL 0007	Ba170254	2017-05-29	May	Foodstuff 01	Odd	4052	4052/1	Large	Chicken	Chicken	Chicken (breast)	National	Europe	Central Europe	switzerland	no	yes	NA	NA	NA	NA	NA	NA	NA	no
PL 0010	Ba170257	2017-05-29	May	Foodstuff 01	Odd	4052	4052/2b	Small	Chicken	Chicken	Chicken (leg)	National	Europe	Central Europe	switzerland	no	yes	SL 0006	Ba170257	Enterobacterales	Escherichia	Escherichia coli	yes	yes	yes
PL 0017	Ba170266	2017-05-29	May	Foodstuff 01	Odd	4055	4055/1	Large	Chicken	Chicken	Chicken (wings)	National	Europe	Central Europe	switzerland	no	yes	NA	NA	Pseudomonadales	Pseudomonas	Pseudomonas sp.	no	NT-NE	no
PL 0019	Ba170268	2017-05-29	May	Foodstuff 01	Odd	4055	4055/3	Large	Greens	Herbs	Parsley (flat)	National	Europe	Central Europe	switzerland	no	yes	SL 0010	Ba170268	Enterobacterales	Enterobacter	Enterobacter cloacae	yes	no	no
PL 0021	Ba170270	2017-05-29	May	Foodstuff 01	Odd	4056	4056/1	Large	Chicken	Chicken	Chicken (breast)	National	Europe	Central Europe	switzerland	no	yes	NA	NA	Pseudomonadales	Pseudomonas	Pseudomonas sp.	no	NT-NE	no
PL 0025	Ba170275	2017-05-29	May	Foodstuff 01	Odd	4057	4057/1	Large	Greens	Salad	Lettuce (lambs)	National	Europe	Central Europe	switzerland	no	yes	SL 0012	Ba170275	Enterobacterales	Enterobacter	Enterobacter cloacae	yes	yes	yes
PL 0029	Ba170280	2017-05-29	May	Foodstuff 01	Odd	4058	4058/4	Large	Greens	Herbs	Parsley (curly)	National	Europe	Central Europe	switzerland	no	yes	SL 0013	Ba170280	Enterobacterales	Citrobacter	Citrobacter freundii	yes	no	no
PL 0032	Ba170283	2017-05-29	May	Foodstuff 01	Odd	4059	4059/1	Large	Chicken	Chicken	Chicken (breast)	International	Europe	Central Europe	Slovenia	no	yes	NA	NA	Pseudomonadales	Pseudomonas	Pseudomonas sp.	no	NT-NE	no
PL 0034	Ba170285	2017-05-29	May	Foodstuff 01	Odd	4051	4051/USB	NA	Chicken	Chicken	Chicken (breast)	National	Europe	Central Europe	switzerland	no	yes	NA	NA	NA	NA	NA	NA	NA	no
PL 0037	Ba170334	2017-06-23	June	Foodstuff 02	Even	4001	4001/2a	Small	Greens	Herbs	Parsley	National	Europe	Central Europe	switzerland	no	yes	SL 0014	Ba170334	Enterobacterales	Enterobacter	Enterobacter aerogenes	yes	no	no
PL 0042	Ba170339	2017-06-23	June	Foodstuff 02	Even	4051	4051/2	Small	Greens	Herbs	Chives	National	Europe	Central Europe	switzerland	no	yes	NA	NA	Pseudomonadales	Pseudomonas	Pseudomonas putida	no	NT-NE	no
PL 0057	Ba170355	2017-06-23	June	Foodstuff 02	Even	4055	4055/2a	Small	Greens	Herbs	Coriander	National	Europe	Central Europe	switzerland	no	yes	NA	NA	Pseudomonadales	Pseudomonas	Pseudomonas aeruginosa	no	NT-NE	no
PL 0068	Ba170366	2017-06-23	June	Foodstuff 02	Even	4058	4058/2	Large	Greens	Herbs	Parsley (curly)	National	Europe	Central Europe	switzerland	no	yes	NA	NA	NA	NA	NA	no	NT-NI	no
PL 0072	Ba170370	2017-06-23	June	Foodstuff 02	Even	4051	4051/USB	NA	Greens	Herbs	Chervil	National	Europe	Central Europe	switzerland	no	yes	SL 0024	Ba170370	Enterobacterales	Enterobacter	Enterobacter cloacae	yes	no	no
PL 0075	Ba170427	2017-08-11	August	Foodstuff 03	Even	4001	4001/1	Large	Chicken	Chicken	Chicken (wings)	National	Europe	Central Europe	switzerland	no	yes	NA	NA	Pseudomonadales	Pseudomonas	Pseudomonas aeruginosa	no	NT-NE	no
PL 0076	Ba170428	2017-08-11	August	Foodstuff 03	Even	4001	4001/2a	Small	Greens	Herbs	Basil	National	Europe	Central Europe	switzerland	no	yes	NA	NA	NA	NA	NA	NA	NA	no
PL 0077	Ba170429	2017-08-11	August	Foodstuff 03	Even	4001	4001/2b	Small	Chicken	Chicken	Chicken (breast)	National	Europe	Central Europe	switzerland	no	yes	NA	NA	NA	NA	NA	no	NT-NI	no
PL 0094	Ba170446	2017-08-11	August	Foodstuff 03	Even	4055	4055/1	Large	Chicken	Chicken	Chicken (breast)	National	Europe	Central Europe	switzerland	no	yes	NA	NA	Pseudomonadales	Pseudomonas	Pseudomonas sp.	no	NT-NE	no
PL 0102	Ba170455	2017-08-11	August	Foodstuff 03	Even	4057	4057/1	Large	Chicken	Chicken	Chicken (wings)	National	Europe	Central Europe	switzerland	no	yes	SL 0038	Ba170455	Enterobacterales	Escherichia	Escherichia coli	yes	yes	yes
PL 0117	Ba170563	2017-09-08	September	Foodstuff 04	Odd	4051	4051/1	Large	Greens	Herbs	Dill	National	Europe	Central Europe	switzerland	no	yes	SL 0052	Ba170563	Enterobacterales	Enterobacter	Enterobacter cloacae	yes	no	no
PL 0137	Ba170583	2017-09-08	September	Foodstuff 04	Odd	4056	4056/1	Large	Greens	Herbs	Chives	National	Europe	Central Europe	switzerland	yes	yes	SL 0059	Ba170583	Enterobacterales	Morganella	Morganella morganii	yes	no	no
PL 0148	Ba170594	2017-09-08	September	Foodstuff 04	Odd	4058	4058/4	Large	Greens	Herbs	Parsley (curly)	National	Europe	Central Europe	switzerland	no	yes	SL 0067	Ba170594	Pseudomonadales	Pseudomonas	Pseudomonas sp.	no	NT-NE	no
PL 0149	Ba170595	2017-09-08	September	Foodstuff 04	Odd	4059	4059/1	Large	Greens	Herbs	Parsley (flat)	National	Europe	Central Europe	switzerland	no	yes	SL 0068	Ba170595	NA	NA	NA	no	NT-NI	no
PL 0155	Ba170727	2017-10-13	October	Foodstuff 05	Even	4001	4001/2a	Small	Greens	Herbs	Parsley (curly)	National	Europe	Central Europe	switzerland	no	yes	SL 0073	Ba170727	Pseudomonadales	Pseudomonas	Pseudomonas putida	no	NT-NE	no
PL 0158	Ba170730	2017-10-13	October	Foodstuff 05	Even	4051	4051/1	Large	Greens	Herbs	Chives	National	Europe	Central Europe	switzerland	yes	yes	SL 0078	Ba170730	Pseudomonadales	Pseudomonas	Pseudomonas putida	no	NT-NE	no
PL 0166	Ba170738	2017-10-13	October	Foodstuff 05	Even	4053	4053/1	Large	Greens	Herbs	Chives	National	Europe	Central Europe	switzerland	yes	yes	SL 0087	Ba170738	Pseudomonadales	Pseudomonas	Pseudomonas putida	no	NT-NE	no
PL 0171	Ba170743	2017-10-13	October	Foodstuff 05	Even	4054	4054/2a	Small	Greens	Salad	Lettuce (butterhead)	National	Europe	Central Europe	switzerland	no	yes	SL 0094	Ba170743	NA	NA	NA	no	NT-NI	no
PL 0175	Ba170747	2017-10-13	October	Foodstuff 05	Even	4055	4055/2a	Small	Greens	Salad	Lettuce (iceberg)	National	Europe	Central Europe	switzerland	no	yes	SL 0097	Ba170747	Pseudomonadales	Pseudomonas	Pseudomonas fluorescens	no	NT-NE	no
PL 0179	Ba170751	2017-10-13	October	Foodstuff 05	Even	4056	4056/2a	Small	Greens	Herbs	Parsley (flat)	National	Europe	Central Europe	switzerland	no	yes	SL 0100	Ba170751	Pseudomonadales	Pseudomonas	Pseudomonas sp.	no	NT-NE	no
PL 0183	Ba170755	2017-10-13	October	Foodstuff 05	Even	4057	4057/2	Small	Greens	Herbs	Parsley	National	Europe	Central Europe	switzerland	no	yes	SL 0104	Ba170755	NA	NA	NA	no	NT-NI	no
PL 0197	Ba170817	2017-11-17	November	Foodstuff 06	Odd	4051	4051/1	Large	Greens	Sprouts	Sprouts (radish)	National	Europe	Central Europe	switzerland	yes	yes	SL 0119	Ba170817	Pseudomonadales	Pseudomonas	Pseudomonas putida	no	NT-NE	no
PL 0211	Ba170831	2017-11-17	November	Foodstuff 06	Odd	4054	4054/2a	Small	Greens	Herbs	Parsley (curly)	National	Europe	Central Europe	switzerland	no	yes	SL 0132	Ba170831	Enterobacterales	Enterobacter	Enterobacter cloacae	yes	no	no
PL 0242	Ba170888	2017-12-08	December	Foodstuff 07	Even	4052	4052/1	Large	Greens	Herbs	Parsley (curly)	National	Europe	Central Europe	switzerland	no	yes	SL 0164	Ba170888	Pseudomonadales	Pseudomonas	Pseudomonas putida	no	NT-NE	no
PL 0246	Ba170892	2017-12-08	December	Foodstuff 07	Even	4053	4053/1	Large	Greens	Herbs	Thyme	National	Europe	Central Europe	switzerland	no	yes	SL 0168	Ba170892	NA	NA	NA	no	NT-NI	no
PL 0259	Ba170905	2017-12-08	December	Foodstuff 07	Even	4056	4056/2a	Small	Greens	Herbs	Purslane	National	Europe	Central Europe	switzerland	no	yes	SL 0184	Ba170905	Pseudomonadales	Pseudomonas	Pseudomonas putida	no	NT-NE	no
PL 0262	Ba170908	2017-12-08	December	Foodstuff 07	Even	4057	4057/1	Large	Greens	Salad	Lettuce (lambs)	National	Europe	Central Europe	switzerland	no	yes	SL 0189	Ba170908	Pseudomonadales	Pseudomonas	Pseudomonas putida	no	NT-NE	no
PL 0272	Ba170918	2017-12-08	December	Foodstuff 07	Even	4051	4051/USB	NA	Chicken	Chicken	Chicken (breast)	National	Europe	Central Europe	switzerland	no	yes	SL 0205	Ba170918	NA	NA	NA	no	NT-NI	no
PL 0275	Ba180003	2018-01-05	January	Foodstuff 08	Odd	4001	4001/2a	Small	Greens	Salad	Lettuce	National	Europe	Central Europe	switzerland	no	yes	SL 0210	Ba180003	Pseudomonadales	Pseudomonas	Pseudomonas putida	no	NT-NE	no
PL 0276	Ba180004	2018-01-05	January	Foodstuff 08	Odd	4001	4001/4a	Small	Chicken	Chicken	Chicken (breast)	National	Europe	Central Europe	switzerland	no	yes	SL 0211	Ba180004	NA	NA	NA	no	NT-NI	no
PL 0292	Ba180020	2018-01-05	January	Foodstuff 08	Odd	4054	4054/2b	Small	Chicken	Chicken	Chicken (leg)	National	Europe	Central Europe	switzerland	no	yes	SL 0235	Ba180020	Pseudomonadales	Pseudomonas	Pseudomonas sp.	no	NT-NE	no
PL 0296	Ba180024	2018-01-05	January	Foodstuff 08	Odd	4055	4055/3	Large	Chicken	Chicken	Chicken (leg)	National	Europe	Central Europe	switzerland	no	yes	SL 0243	Ba180024	Enterobacterales	Escherichia	Escherichia coli	yes	yes	yes
PL 0306	Ba180034	2018-01-05	January	Foodstuff 08	Odd	4058	4058/3	Large	Chicken	Chicken	Stewing hen	National	Europe	Central Europe	switzerland	no	yes	SL 0255	Ba180034	NA	NA	NA	no	NT-NI	no
PL 0310	Ba180038	2018-01-05	January	Foodstuff 08	Odd	4059	4059/1	Large	Chicken	Chicken	Chicken (wings)	National	Europe	Central Europe	switzerland	no	yes	SL 0262	Ba180038	NA	NA	NA	no	NT-NI	no
PL 0311	Ba180039	2018-01-05	January	Foodstuff 08	Odd	4051	4051/USB	NA	Chicken	Chicken	Chicken (breast)	National	Europe	Central Europe	switzerland	no	yes	SL 0263	Ba180039	NA	NA	NA	no	NT-NI	no
PL 0315	Ba180065	2018-02-02	February	Foodstuff 09	Even	4001	4001/2a	Small	Greens	Salad	Radicchio	National	Europe	Central Europe	switzerland	no	yes	SL 0268	Ba180065	Pseudomonadales	Pseudomonas	Pseudomonas putida	no	NT-NE	no
PL 0317	Ba180067	2018-02-02	February	Foodstuff 09	Even	4051	4051/1	Large	Chicken	Chicken	Chicken (leg)	National	Europe	Central Europe	switzerland	no	yes	SL 0269	Ba180067	Pseudomonadales	Pseudomonas	Pseudomonas fluorescens	no	NT-NE	no
PL 0320	Ba180070	2018-02-02	February	Foodstuff 09	Even	4051	4051/2	Small	Greens	Herbs	Ramsons	International	Europe	Central Europe	Germany	yes	yes	SL 0274	Ba180070	Pseudomonadales	Pseudomonas	Pseudomonas putida	no	NT-NE	no
PL 0324	Ba180074	2018-02-02	February	Foodstuff 09	Even	4052	4052/2b	Small	Chicken	Chicken	Chicken (breast)	National	Europe	Central Europe	switzerland	no	yes	SL 0280	Ba180074	NA	NA	NA	no	NT-NI	no
PL 0332	Ba180082	2018-02-02	February	Foodstuff 09	Even	4054	4054/2b	Small	Chicken	Chicken	Chicken (leg)	National	Europe	Central Europe	switzerland	no	yes	SL 0288	Ba180082	Enterobacterales	Escherichia	Escherichia coli	yes	yes	yes
PL 0334	Ba180084	2018-02-02	February	Foodstuff 09	Even	4055	4055/1	Large	Greens	Sprouts	Sprouts (onion)	National	Europe	Central Europe	switzerland	yes	yes	SL 0289	Ba180084	NA	NA	NA	no	NT-NI	no
PL 0339	Ba180089	2018-02-02	February	Foodstuff 09	Even	4056	4056/2a	Small	Greens	Herbs	Purslane	National	Europe	Central Europe	switzerland	yes	yes	SL 0294	Ba180089	Pseudomonadales	Pseudomonas	Pseudomonas putida	no	NT-NE	no
PL 0343	Ba180093	2018-02-02	February	Foodstuff 09	Even	4057	4057/2	Small	Chicken	Chicken	Chicken (breast)	International	Europe	Central Europe	Hungary	no	yes	SL 0296	Ba180093	Pseudomonadales	Pseudomonas	Pseudomonas aeruginosa	no	NT-NE	no
PL 0353	Ba180124	2018-03-09	March	Foodstuff 10	Odd	4001	4001/3	Large	Chicken	Chicken	Chicken (leg)	National	Europe	Central Europe	switzerland	no	yes	SL 0308	Ba180124	Enterobacterales	Escherichia	Escherichia coli	yes	yes	yes
PL 0355	Ba180126	2018-03-09	March	Foodstuff 10	Odd	4001	4001/2a	Small	Greens	Herbs	Rocket	National	Europe	Central Europe	switzerland	no	yes	SL 0311	Ba180126	Pseudomonadales	Pseudomonas	Pseudomonas putida	no	NT-NE	no
PL 0360	Ba180131	2018-03-09	March	Foodstuff 10	Odd	4051	4051/3	Small	Chicken	Chicken	Stewing hen	National	Europe	Central Europe	switzerland	no	yes	SL 0318	Ba180131	NA	NA	NA	no	NT-NI	no
PL 0362	Ba180133	2018-03-09	March	Foodstuff 10	Odd	4052	4052/1	Large	Chicken	Chicken	Chicken (leg)	National	Europe	Central Europe	switzerland	yes	yes	SL 0320	Ba180133	NA	NA	NA	no	NT-NI	no
PL 0367	Ba180138	2018-03-09	March	Foodstuff 10	Odd	4053	4053/2	Small	Chicken	Chicken	Chicken (leg)	National	Europe	Central Europe	switzerland	no	yes	SL 0329	Ba180138	NA	NA	NA	no	NT-NI	no
PL 0371	Ba180142	2018-03-09	March	Foodstuff 10	Odd	4054	4054/2a	Small	Greens	Salad	Lettuce (butterhead)	National	Europe	Central Europe	switzerland	no	yes	SL 0335	Ba180142	NA	NA	NA	no	NT-NI	no
PL 0372	Ba180143	2018-03-09	March	Foodstuff 10	Odd	4054	4054/2b	Small	Chicken	Chicken	Chicken (leg)	National	Europe	Central Europe	switzerland	no	yes	SL 0336	Ba180143	Aeromonadales	Aeromonas	Aeromonas sp.	no	NT-NE	no
PL 0376	Ba180147	2018-03-09	March	Foodstuff 10	Odd	4055	4055/3	Large	Chicken	Chicken	Chicken (breast)	National	Europe	Central Europe	switzerland	no	yes	SL 0341	Ba180147	Aeromonadales	Aeromonas	Aeromonas sp.	no	NT-NE	no
PL 0378	Ba180149	2018-03-09	March	Foodstuff 10	Odd	4056	4056/1	Large	Chicken	Chicken	Chicken (breast)	International	Europe	Central Europe	Hungary	no	yes	SL 0343	Ba180149	NA	NA	NA	no	NT-NI	no
PL 0380	Ba180151	2018-03-09	March	Foodstuff 10	Odd	4056	4056/2b	Small	Chicken	Chicken	Chicken (breast)	National	Europe	Central Europe	switzerland	no	yes	SL 0345	Ba180151	NA	NA	NA	no	NT-NI	no
PL 0381	Ba180152	2018-03-09	March	Foodstuff 10	Odd	4057	4057/1	Large	Chicken	Chicken	Chicken (breast)	International	Europe	Central Europe	Germany	no	yes	SL 0346	Ba180152	NA	NA	NA	no	NT-NI	no
PL 0383	Ba180154	2018-03-09	March	Foodstuff 10	Odd	4057	4057/2	Small	Chicken	Chicken	Chicken (breast)	National	Europe	Central Europe	switzerland	no	yes	SL 0349	Ba180154	NA	NA	NA	no	NT-NI	no
PL 0385	Ba180156	2018-03-09	March	Foodstuff 10	Odd	4058	4058/3	Large	Chicken	Chicken	Stewing hen	National	Europe	Central Europe	switzerland	no	yes	SL 0351	Ba180156	NA	NA	NA	no	NT-NI	no
PL 0388	Ba180159	2018-03-09	March	Foodstuff 10	Odd	4058	4058/4	Large	Chicken	Chicken	Chicken (breast)	National	Europe	Central Europe	switzerland	no	yes	SL 0356	Ba180159	NA	NA	NA	no	NT-NI	no
PL 0394	Ba180202	2018-04-06	April	Foodstuff 11	Even	4001	4001/1	Large	Chicken	Chicken	Chicken (breast)	International	Europe	Central Europe	Slovenia	no	yes	SL 0366	Ba180202	Enterobacterales	Escherichia	Escherichia coli	yes	yes	yes
PL 0399	Ba180207	2018-04-06	April	Foodstuff 11	Even	4051	4051/2	Small	Greens	Herbs	Ramsons	International	Europe	Central Europe	Germany	yes	yes	SL 0373	Ba180207	Pseudomonadales	Pseudomonas	Pseudomonas putida	no	NT-NE	no
PL 0405	Ba180213	2018-04-06	April	Foodstuff 11	Even	4053	4053/1	Large	Greens	Herbs	Ramsons	National	Europe	Central Europe	switzerland	no	yes	SL 0381	Ba180213	Pseudomonadales	Pseudomonas	Pseudomonas fluorescens	no	NT-NE	no
PL 0410	Ba180218	2018-04-06	April	Foodstuff 11	Even	4054	4054/1	Large	Chicken	Chicken	Chicken (leg)	National	Europe	Central Europe	switzerland	no	yes	SL 0384	Ba180218	NA	NA	NA	no	NT-NI	no
PL 0411	Ba180219	2018-04-06	April	Foodstuff 11	Even	4054	4054/2a	Small	Greens	Salad	Radicchio	National	Europe	Central Europe	switzerland	no	yes	SL 0385	Ba180219	Pseudomonadales	Pseudomonas	Pseudomonas putida	no	NT-NE	no
PL 0412	Ba180220	2018-04-06	April	Foodstuff 11	Even	4054	4054/2b	Small	Chicken	Chicken	Chicken (leg)	National	Europe	Central Europe	switzerland	no	yes	SL 0386	Ba180220	Enterobacterales	Escherichia	Escherichia coli	yes	yes	yes
PL 0420	Ba180228	2018-04-06	April	Foodstuff 11	Even	4056	4056/2b	Small	Chicken	Chicken	Chicken (breast)	National	Europe	Central Europe	switzerland	no	yes	SL 0392	Ba180228	Pseudomonadales	Pseudomonas	Pseudomonas fluorescens	no	NT-NE	no
PL 0425	Ba180233	2018-04-06	April	Foodstuff 11	Even	4058	4058/1	Large	Chicken	Chicken	Chicken (leg)	National	Europe	Central Europe	switzerland	no	yes	SL 0397	Ba180233	Pseudomonadales	Pseudomonas	Pseudomonas fluorescens	no	NT-NE	no
PL 0428	Ba180236	2018-04-06	April	Foodstuff 11	Even	4058	4058/2	Large	Chicken	Chicken	Chicken (breast)	International	Europe	Central Europe	Germany	no	yes	SL 0400	Ba180236	Enterobacterales	Escherichia	Escherichia coli	yes	yes	yes
PL 0431	Ba180239	2018-04-06	April	Foodstuff 11	Even	4051	4051/USB	NA	Chicken	Chicken	Chicken (breast)	National	Europe	Central Europe	switzerland	no	yes	SL 0401	Ba180239	NA	NA	NA	no	NT-NI	no
PL 0433	Ba180337	2018-05-04	May	Foodstuff 12	Odd	4001	4001/3	Large	Greens	Sprouts	Sprouts (beetroot)	National	Europe	Central Europe	switzerland	no	yes	SL 0404	Ba180337	Pseudomonadales	Pseudomonas	Pseudomonas aeruginosa	no	NT-NE	no
PL 0434	Ba180338	2018-05-04	May	Foodstuff 12	Odd	4001	4001/3	Large	Chicken	Chicken	Chicken (breast)	National	Europe	Central Europe	switzerland	no	yes	SL 0405	Ba180338	Enterobacterales	Serratia	Serratia liquefaciens	yes	yes	yes
PL 0441	Ba180345	2018-05-04	May	Foodstuff 12	Odd	4052	4052/1	Large	Chicken	Chicken	Chicken (leg)	National	Europe	Central Europe	switzerland	no	yes	SL 0408	Ba180345	NA	NA	NA	no	NT-NI	no
PL 0455	Ba180359	2018-05-04	May	Foodstuff 12	Odd	4055	4055/3	Large	Greens	Herbs	Coriander	National	Europe	Central Europe	switzerland	no	yes	SL 0412	Ba180359	Enterobacterales	Enterobacter	Enterobacter cloacae	yes	no	no
PL 0459	Ba180363	2018-05-04	May	Foodstuff 12	Odd	4056	4056/2a	Small	Greens	Herbs	Mint	National	Europe	Central Europe	switzerland	no	yes	SL 0415	Ba180363	Enterobacterales	Enterobacter	Enterobacter cloacae	yes	no	no
PL 0467	Ba180371	2018-05-04	May	Foodstuff 12	Odd	4058	4058/4	Large	Greens	Salad	Lettuce (lambs)	National	Europe	Central Europe	switzerland	no	yes	SL 0418	Ba180371	Pseudomonadales	Pseudomonas	Pseudomonas aeruginosa	no	NT-NE	no
PL 0469	Ba180373	2018-05-04	May	Foodstuff 12	Odd	4059	4059/1	Large	Greens	Herbs	Chives	National	Europe	Central Europe	switzerland	no	yes	SL 0419	Ba180373	Pseudomonadales	Pseudomonas	Pseudomonas putida	no	NT-NE	no
PL 0471	Ba180375	2018-05-04	May	Foodstuff 12	Odd	4051	4051/USB	NA	Greens	Herbs	Chervil	National	Europe	Central Europe	switzerland	no	yes	SL 0420	Ba180375	NA	NA	NA	no	NT-NI	no
PL 0473	Ba180495	2018-06-08	June	Foodstuff 13	Even	4001	4001/1	Large	Greens	Herbs	Chives	National	Europe	Central Europe	switzerland	yes	yes	SL 0421	Ba180495	NA	NA	NA	no	NT-NI	no
PL 0475	Ba180497	2018-06-08	June	Foodstuff 13	Even	4001	4001/2a	Small	Greens	Herbs	Basil	National	Europe	Central Europe	switzerland	no	yes	SL 0422	Ba180497	NA	NA	NA	no	NT-NI	no
PL 0482	Ba180504	2018-06-08	June	Foodstuff 13	Even	4052	4052/1	Large	Greens	Herbs	Basil	National	Europe	Central Europe	switzerland	yes	yes	SL 0427	Ba180504	NA	NA	NA	no	NT-NI	no
PL 0484	Ba180506	2018-06-08	June	Foodstuff 13	Even	4052	4052/2b	Small	Chicken	Chicken	Chicken (breast)	National	Europe	Central Europe	switzerland	no	yes	SL 0428	Ba180506	NA	NA	NA	no	NT-NI	no
PL 0486	Ba180508	2018-06-08	June	Foodstuff 13	Even	4053	4053/1	Large	Greens	Herbs	Coriander	National	Europe	Central Europe	switzerland	yes	yes	SL 0432	Ba180508	Enterobacterales	Citrobacter	Citrobacter freundii	yes	no	no
PL 0487	Ba180509	2018-06-08	June	Foodstuff 13	Even	4053	4053/2	Small	Chicken	Chicken	Chicken (breast)	National	Europe	Central Europe	switzerland	no	yes	SL 0433	Ba180509	NA	NA	NA	no	NT-NI	no
PL 0492	Ba180514	2018-06-08	June	Foodstuff 13	Even	4054	4054/2b	Small	Chicken	Chicken	Chicken (leg)	National	Europe	Central Europe	switzerland	no	yes	SL 0436	Ba180514	NA	NA	NA	no	NT-NI	no
PL 0499	Ba180521	2018-06-08	June	Foodstuff 13	Even	4056	4056/2a	Small	Greens	Herbs	Coriander	National	Europe	Central Europe	switzerland	no	yes	SL 0444	Ba180521	Pseudomonadales	Pseudomonas	Pseudomonas putida	no	NT-NE	no
PL 0505	Ba180527	2018-06-08	June	Foodstuff 13	Even	4058	4058/1	Large	Chicken	Chicken	Chicken (breast)	National	Europe	Central Europe	switzerland	no	yes	SL 0451	Ba180527	NA	NA	NA	no	NT-NI	no
PL 0506	Ba180528	2018-06-08	June	Foodstuff 13	Even	4058	4058/1	Large	Greens	Herbs	Basil	National	Europe	Central Europe	switzerland	yes	yes	SL 0452	Ba180528	Pseudomonadales	Pseudomonas	Pseudomonas putida	no	NT-NE	no
PL 0510	Ba180532	2018-06-08	June	Foodstuff 13	Even	4059	4059/1	Large	Chicken	Chicken	Chicken (breast)	International	Europe	Central Europe	Slovenia	no	yes	SL 0457	Ba180532	NA	NA	NA	no	NT-NI	no
PL 0516	Ba180617	2018-08-03	August	Foodstuff 14	Even	4001	4001/2b	Small	Chicken	Chicken	Chicken (leg)	National	Europe	Central Europe	switzerland	no	yes	SL 0462	Ba180617	Enterobacterales	Serratia	Serratia fonticola	yes	yes	yes
PL 0522	Ba180623	2018-08-03	August	Foodstuff 14	Even	4052	4052/1	Large	Chicken	Chicken	Chicken (breast)	National	Europe	Central Europe	switzerland	yes	yes	SL 0468	Ba180623	Enterobacterales	Serratia	Serratia fonticola	yes	yes	yes
PL 0525	Ba180626	2018-08-03	August	Foodstuff 14	Even	4053	4053/1	Large	Greens	Herbs	Cress	National	Europe	Central Europe	switzerland	no	yes	SL 0469	Ba180626	Pseudomonadales	Unknown	Fam. Pseudomonadaceae	no	NT-NE	no
PL 0526	Ba180627	2018-08-03	August	Foodstuff 14	Even	4053	4053/1	Large	Chicken	Chicken	Chicken (mince)	National	Europe	Central Europe	switzerland	no	yes	SL 0470	Ba180627	Enterobacterales	Serratia	Serratia fonticola	yes	yes	yes
PL 0529	Ba180630	2018-08-03	August	Foodstuff 14	Even	4054	4054/1	Large	Chicken	Chicken	Chicken (leg)	National	Europe	Central Europe	switzerland	no	yes	SL 0473	Ba180630	NA	NA	NA	no	NT-NI	no
PL 0533	Ba180634	2018-08-03	August	Foodstuff 14	Even	4055	4055/1	Large	Greens	Sprouts	Sprouts (alfalfa)	National	Europe	Central Europe	switzerland	yes	yes	SL 0474	Ba180634	Enterobacterales	Klebsiella	Klebsiella pneumoniae	yes	yes	yes
PL 0538	Ba180639	2018-08-03	August	Foodstuff 14	Even	4056	4056/1	Large	Chicken	Chicken	Chicken (breast)	National	Europe	Central Europe	switzerland	yes	yes	SL 0478	Ba180639	Pseudomonadales	Pseudomonas	Pseudomonas aeruginosa	no	NT-NE	no
PL 0548	Ba180649	2018-08-03	August	Foodstuff 14	Even	4058	4058/2	Large	Greens	Vegetables	Spring onion	National	Europe	Central Europe	switzerland	no	yes	SL 0481	Ba180649	Pseudomonadales	Pseudomonas	Pseudomonas aeruginosa	no	NT-NE	no
PL 0550	Ba180651	2018-08-03	August	Foodstuff 14	Even	4059	4059/1	Large	Chicken	Chicken	Chicken (breast)	International	Europe	Central Europe	Slovenia	no	yes	SL 0482	Ba180651	Enterobacterales	Escherichia	Escherichia coli	yes	yes	yes
PL 0557	Ba180684	2018-08-31	September	Foodstuff 15	Odd	4051	4051/1	Large	Greens	Herbs	Chives	National	Europe	Central Europe	switzerland	yes	yes	SL 0489	Ba180684	Pseudomonadales	Pseudomonas	Pseudomonas putida	no	NT-NE	no
PL 0560	Ba180687	2018-08-31	September	Foodstuff 15	Odd	4051	4051/3	Small	Chicken	Chicken	Chicken (mince)	National	Europe	Central Europe	switzerland	no	yes	SL 0494	Ba180687	Pseudomonadales	Unknown	Fam. Pseudomonadaceae	no	NT-NE	no
PL 0564	Ba180691	2018-08-31	September	Foodstuff 15	Odd	4052	4052/2b	Small	Chicken	Chicken	Chicken (leg)	National	Europe	Central Europe	switzerland	no	yes	SL 0501	Ba180691	Pseudomonadales	Pseudomonas	Pseudomonas putida	no	NT-NE	no
PL 0565	Ba180692	2018-08-31	September	Foodstuff 15	Odd	4053	4053/1	Large	Greens	Herbs	Coriander	National	Europe	Central Europe	switzerland	yes	yes	SL 0502	Ba180692	Enterobacterales	Escherichia	Escherichia coli	yes	yes	yes
PL 0566	Ba180693	2018-08-31	September	Foodstuff 15	Odd	4053	4053/1	Large	Chicken	Chicken	Chicken (breast)	National	Europe	Central Europe	switzerland	no	yes	SL 0503	Ba180693	NA	NA	NA	no	NT-NI	no
PL 0569	Ba180696	2018-08-31	September	Foodstuff 15	Odd	4054	4054/1	Large	Greens	Herbs	Chervil	National	Europe	Central Europe	switzerland	no	yes	SL 0507	Ba180696	Pseudomonadales	Pseudomonas	Pseudomonas putida	no	NT-NE	no
PL 0570	Ba180697	2018-08-31	September	Foodstuff 15	Odd	4054	4054/1	Large	Chicken	Chicken	Chicken (leg)	National	Europe	Central Europe	switzerland	no	yes	SL 0508	Ba180697	Enterobacterales	Serratia	Serratia fonticola	yes	yes	yes
PL 0572	Ba180699	2018-08-31	September	Foodstuff 15	Odd	4054	4054/2b	Small	Chicken	Chicken	Chicken (breast)	National	Europe	Central Europe	switzerland	no	yes	SL 0511	Ba180699	Enterobacterales	Escherichia	Escherichia coli	yes	yes	yes
PL 0576	Ba180703	2018-08-31	September	Foodstuff 15	Odd	4055	4055/3	Large	Chicken	Chicken	Chicken (breast)	National	Europe	Central Europe	switzerland	no	yes	SL 0518	Ba180703	Enterobacterales	Escherichia	Escherichia coli	yes	yes	yes
PL 0578	Ba180705	2018-08-31	September	Foodstuff 15	Odd	4056	4056/1	Large	Chicken	Chicken	Chicken (breast)	National	Europe	Central Europe	switzerland	no	yes	SL 0519	Ba180705	NA	NA	NA	no	NT-NI	no
PL 0580	Ba180707	2018-08-31	September	Foodstuff 15	Odd	4056	4056/2b	Small	Chicken	Chicken	Chicken (wings)	National	Europe	Central Europe	switzerland	no	yes	SL 0523	Ba180707	Enterobacterales	Escherichia	Escherichia coli	yes	yes	yes
PL 0588	Ba180715	2018-08-31	September	Foodstuff 15	Odd	4058	4058/4	Large	Chicken	Chicken	Chicken (breast)	National	Europe	Central Europe	switzerland	no	yes	SL 0541	Ba180715	Enterobacterales	Escherichia	Escherichia coli	yes	yes	yes
PL 0590	Ba180717	2018-08-31	September	Foodstuff 15	Odd	4059	4059/1	Large	Chicken	Chicken	Chicken (breast)	National	Europe	Central Europe	switzerland	no	yes	SL 0544	Ba180717	NA	NA	NA	no	NT-NI	no
PL 0592	Ba180719	2018-08-31	September	Foodstuff 15	Odd	4051	4051/USB	NA	Chicken	Chicken	Chicken (breast)	National	Europe	Central Europe	switzerland	no	yes	SL 0545	Ba180719	Pseudomonadales	Pseudomonas	Pseudomonas aeruginosa	no	NT-NE	no
PL 0594	Ba180750	2018-10-05	October	Foodstuff 16	Even	4001	4001/1	Large	Chicken	Chicken	Chicken (leg)	National	Europe	Central Europe	switzerland	no	yes	SL 0549	Ba180750	Pseudomonadales	Pseudomonas	Pseudomonas putida	no	NT-NE	no
PL 0596	Ba180752	2018-10-05	October	Foodstuff 16	Even	4001	4001/2b	Small	Chicken	Chicken	Chicken (breast)	National	Europe	Central Europe	switzerland	yes	yes	SL 0552	Ba180752	NA	NA	NA	no	NT-NI	no
PL 0604	Ba180760	2018-10-05	October	Foodstuff 16	Even	4052	4052/2b	Small	Chicken	Chicken	Chicken (breast)	National	Europe	Central Europe	switzerland	no	yes	SL 0565	Ba180760	Pseudomonadales	Pseudomonas	Pseudomonas sp.	no	NT-NE	no
PL 0606	Ba180762	2018-10-05	October	Foodstuff 16	Even	4053	4053/1	Large	Chicken	Chicken	Chicken (mince)	National	Europe	Central Europe	switzerland	no	yes	SL 0568	Ba180762	Enterobacterales	Serratia	Serratia fonticola	yes	no	no
PL 0612	Ba180768	2018-10-05	October	Foodstuff 16	Even	4054	4054/2b	Small	Chicken	Chicken	Chicken (breast)	National	Europe	Central Europe	switzerland	no	yes	SL 0579	Ba180768	Enterobacterales	Serratia	Serratia fonticola	yes	yes	yes
PL 0614	Ba180770	2018-10-05	October	Foodstuff 16	Even	4055	4055/1	Large	Chicken	Chicken	Chicken (breast)	National	Europe	Central Europe	switzerland	no	yes	SL 0582	Ba180770	Enterobacterales	Serratia	Serratia sp.	yes	yes	yes
PL 0619	Ba180775	2018-10-05	October	Foodstuff 16	Even	4056	4056/2a	Small	Greens	Herbs	Mint	National	Europe	Central Europe	switzerland	no	yes	SL 0589	Ba180775	Pseudomonadales	Pseudomonas	Pseudomonas putida	no	NT-NE	no
PL 0620	Ba180776	2018-10-05	October	Foodstuff 16	Even	4056	4056/2b	Small	Chicken	Chicken	Chicken (leg)	National	Europe	Central Europe	switzerland	yes	yes	SL 0590	Ba180776	Pseudomonadales	Pseudomonas	Pseudomonas sp.	no	NT-NE	no
PL 0622	Ba180778	2018-10-05	October	Foodstuff 16	Even	4057	4057/1	Large	Chicken	Chicken	Chicken (breast)	National	Europe	Central Europe	switzerland	no	yes	SL 0594	Ba180778	Enterobacterales	Escherichia	Escherichia coli	yes	yes	yes
PL 0624	Ba180780	2018-10-05	October	Foodstuff 16	Even	4057	4057/2	Small	Chicken	Chicken	Chicken (leg)	National	Europe	Central Europe	switzerland	no	yes	SL 0597	Ba180780	Pseudomonadales	Pseudomonas	Pseudomonas putida	no	NT-NE	no
PL 0629	Ba180785	2018-10-05	October	Foodstuff 16	Even	4059	4059/1	Large	Greens	Herbs	Coriander	National	Europe	Central Europe	switzerland	yes	yes	SL 0606	Ba180785	Enterobacterales	Enterobacter	Enterobacter kobei	yes	no	no
PL 0630	Ba180786	2018-10-05	October	Foodstuff 16	Even	4059	4059/1	Large	Chicken	Chicken	Chicken (wings)	National	Europe	Central Europe	switzerland	no	yes	SL 0607	Ba180786	Pseudomonadales	Pseudomonas	Pseudomonas putida	no	NT-NE	no
PL 0631	Ba180787	2018-10-05	October	Foodstuff 16	Even	4051	4051/USB	NA	Greens	Herbs	Chervil	National	Europe	Central Europe	switzerland	no	yes	SL 0608	Ba180787	Enterobacterales	Enterobacter	Enterobacter xiangfangensis	yes	no	no
PL 0633	Ba180861	2018-11-09	November	Foodstuff 17	Odd	4001	4001/3	Large	Greens	Vegetables	Beetroot leaves	National	Europe	Central Europe	switzerland	no	yes	SL 0609	Ba180861	Pseudomonadales	Pseudomonas	Pseudomonas putida	no	NT-NE	no
PL 0634	Ba180862	2018-11-09	November	Foodstuff 17	Odd	4001	4001/3	Large	Chicken	Chicken	Chicken (breast)	National	Europe	Central Europe	switzerland	no	yes	SL 0610	Ba180862	NA	NA	NA	no	NT-NI	no
PL 0637	Ba180865	2018-11-09	November	Foodstuff 17	Odd	4051	4051/1	Large	Greens	Herbs	Coriander	National	Europe	Central Europe	switzerland	yes	yes	SL 0615	Ba180865	Pseudomonadales	Pseudomonas	Pseudomonas sp.	no	NT-NE	no
PL 0638	Ba180866	2018-11-09	November	Foodstuff 17	Odd	4051	4051/1	Large	Chicken	Chicken	Chicken (breast)	National	Europe	Central Europe	switzerland	yes	yes	SL 0616	Ba180866	NA	NA	NA	no	NT-NI	no
PL 0640	Ba180868	2018-11-09	November	Foodstuff 17	Odd	4051	4051/3	Small	Chicken	Chicken	Chicken (mince)	National	Europe	Central Europe	switzerland	no	yes	SL 0621	Ba180868	Pseudomonadales	Pseudomonas	Pseudomonas putida	no	NT-NE	no
PL 0642	Ba180870	2018-11-09	November	Foodstuff 17	Odd	4052	4052/1	Large	Chicken	Chicken	Chicken (breast)	International	Europe	Central Europe	Slovenia	no	yes	SL 0623	Ba180870	Enterobacterales	Escherichia	Escherichia coli	yes	yes	yes
PL 0644	Ba180872	2018-11-09	November	Foodstuff 17	Odd	4052	4052/2b	Small	Chicken	Chicken	Chicken (breast)	National	Europe	Central Europe	switzerland	no	yes	SL 0626	Ba180872	Pseudomonadales	Pseudomonas	Pseudomonas sp.	no	NT-NE	no
PL 0645	Ba180873	2018-11-09	November	Foodstuff 17	Odd	4053	4053/1	Large	Greens	Vegetables	Spring onion	National	Europe	Central Europe	switzerland	no	yes	SL 0627	Ba180873	Pseudomonadales	Pseudomonas	Pseudomonas putida	no	NT-NE	no
PL 0646	Ba180874	2018-11-09	November	Foodstuff 17	Odd	4053	4053/1	Large	Chicken	Chicken	Chicken (breast)	National	Europe	Central Europe	switzerland	no	yes	SL 0628	Ba180874	Pseudomonadales	Pseudomonas	Pseudomonas fluorescens	no	NT-NE	no
PL 0652	Ba180880	2018-11-09	November	Foodstuff 17	Odd	4054	4054/2b	Small	Chicken	Chicken	Chicken (breast)	National	Europe	Central Europe	switzerland	no	yes	SL 0638	Ba180880	NA	NA	NA	no	NT-NI	no
PL 0656	Ba180884	2018-11-09	November	Foodstuff 17	Odd	4055	4055/3	Large	Chicken	Chicken	Chicken (breast)	National	Europe	Central Europe	switzerland	no	yes	SL 0646	Ba180884	NA	NA	NA	no	NT-NI	no
PL 0658	Ba180886	2018-11-09	November	Foodstuff 17	Odd	4056	4056/1	Large	Chicken	Chicken	Chicken (leg)	National	Europe	Central Europe	switzerland	no	yes	SL 0648	Ba180886	NA	NA	NA	no	NT-NI	no
PL 0666	Ba180894	2018-11-09	November	Foodstuff 17	Odd	4058	4058/3	Large	Chicken	Chicken	Stewing hen	National	Europe	Central Europe	switzerland	no	yes	SL 0660	Ba180894	Pseudomonadales	Pseudomonas	Pseudomonas sp.	no	NT-NE	no
PL 0668	Ba180896	2018-11-09	November	Foodstuff 17	Odd	4058	4058/4	Large	Chicken	Chicken	Chicken (breast)	National	Europe	Central Europe	switzerland	no	yes	SL 0662	Ba180896	Pseudomonadales	Pseudomonas	Pseudomonas sp.	no	NT-NE	no
PL 0671	Ba180899	2018-11-09	November	Foodstuff 17	Odd	4051	4051/USB	NA	Greens	Herbs	Chives	National	Europe	Central Europe	switzerland	no	yes	SL 0667	Ba180899	Pseudomonadales	Pseudomonas	Pseudomonas putida	no	NT-NE	no
PL 0675	Ba180928	2018-12-07	December	Foodstuff 18	Even	4001	4001/2a	Small	Greens	Salad	Lettuce (lambs)	National	Europe	Central Europe	switzerland	no	yes	SL 0673	BA180928	Pseudomonadales	Pseudomonas	Pseudomonas putida	no	NT-NE	no
PL 0676	Ba180929	2018-12-07	December	Foodstuff 18	Even	4001	4001/2b	Small	Chicken	Chicken	Chicken (breast)	National	Europe	Central Europe	switzerland	no	yes	SL 0674	BA180929	Enterobacterales	Escherichia	Escherichia coli	yes	no	no
PL 0677	Ba180930	2018-12-07	December	Foodstuff 18	Even	4051	4051/1	Large	Greens	Herbs	Cress	National	Europe	Central Europe	switzerland	no	yes	SL 0675	BA180930	Pseudomonadales	Pseudomonas	Pseudomonas putida	no	NT-NE	no
PL 0678	Ba180931	2018-12-07	December	Foodstuff 18	Even	4051	4051/1	Large	Chicken	Chicken	Chicken (breast)	International	Europe	Central Europe	Hungary	no	yes	SL 0676	BA180931	Pseudomonadales	Pseudomonas	Pseudomonas aeruginosa	no	NT-NE	no
PL 0679	Ba180932	2018-12-07	December	Foodstuff 18	Even	4051	4051/2	Small	Greens	Vegetables	Spinach	National	Europe	Central Europe	switzerland	yes	yes	SL 0677	BA180932	Pseudomonadales	Pseudomonas	Pseudomonas putida	no	NT-NE	no
PL 0684	Ba180937	2018-12-07	December	Foodstuff 18	Even	4052	4052/2b	Small	Chicken	Chicken	Chicken (breast)	National	Europe	Central Europe	switzerland	no	yes	SL 0682	BA180937	Pseudomonadales	Pseudomonas	Pseudomonas fluorescens	no	NT-NE	no
PL 0685	Ba180938	2018-12-07	December	Foodstuff 18	Even	4053	4053/1	Large	Greens	Salad	Lettuce (lambs)	National	Europe	Central Europe	switzerland	no	yes	SL 0683	BA180938	Pseudomonadales	Pseudomonas	Pseudomonas putida	no	NT-NE	no
PL 0686	Ba180939	2018-12-07	December	Foodstuff 18	Even	4053	4053/1	Large	Chicken	Chicken	Chicken (breast)	National	Europe	Central Europe	switzerland	no	yes	SL 0684	BA180939	Enterobacterales	Serratia	Serratia liquefaciens	yes	yes	yes
PL 0694	Ba180947	2018-12-07	December	Foodstuff 18	Even	4055	4055/1	Large	Chicken	Chicken	Chicken (mince)	National	Europe	Central Europe	switzerland	no	yes	SL 0695	BA180947	Enterobacterales	Serratia	Serratia liquefaciens	yes	yes	yes
PL 0697	Ba180950	2018-12-07	December	Foodstuff 18	Even	4056	4056/1	Large	Greens	Herbs	Parsley	National	Europe	Central Europe	switzerland	yes	yes	SL 0699	BA180950	Pseudomonadales	Pseudomonas	Pseudomonas putida	no	NT-NE	no
PL 0698	Ba180951	2018-12-07	December	Foodstuff 18	Even	4056	4056/1	Large	Chicken	Chicken	Chicken (breast)	National	Europe	Central Europe	switzerland	no	yes	SL 0700	BA180951	NA	NA	NA	no	NT-NI	no
PL 0700	Ba180953	2018-12-07	December	Foodstuff 18	Even	4056	4056/2b	Small	Chicken	Chicken	Chicken (stomach)	National	Europe	Central Europe	switzerland	no	yes	SL 0703	BA180953	Pseudomonadales	Pseudomonas	Pseudomonas sp.	no	NT-NE	no
PL 0708	Ba180961	2018-12-07	December	Foodstuff 18	Even	4058	4058/2	Large	Chicken	Chicken	Chicken (breast)	National	Europe	Central Europe	switzerland	no	yes	SL 0715	BA180961	Pseudomonadales	Pseudomonas	Pseudomonas sp.	no	NT-NE	no
PL 0709	Ba180962	2018-12-07	December	Foodstuff 18	Even	4059	4059/1	Large	Greens	Salad	Lettuce (lambs)	National	Europe	Central Europe	switzerland	no	yes	SL 0716	BA180962	Pseudomonadales	Pseudomonas	Pseudomonas putida	no	NT-NE	no
PL 0711	Ba180964	2018-12-07	December	Foodstuff 18	Even	4051	4051/USB	NA	Greens	Herbs	Parsley	National	Europe	Central Europe	switzerland	no	yes	SL 0717	BA180964	Pseudomonadales	Pseudomonas	Pseudomonas sp.	no	NT-NE	no
PL 0712	Ba180965	2018-12-07	December	Foodstuff 18	Even	4051	4051/USB	NA	Chicken	Chicken	Chicken (breast)	National	Europe	Central Europe	switzerland	no	yes	SL 0718	BA180965	NA	NA	NA	no	NT-NI	no
PL 0716	BA190004	2019-01-11	January	Foodstuff 19	Odd	4001	4001/4a	Small	Chicken	Chicken	Chicken (breast)	National	Europe	Central Europe	switzerland	no	yes	SL 0724	BA190004	NA	NA	NA	no	NT-NI	no
PL 0718	BA190006	2019-01-11	January	Foodstuff 19	Odd	4051	4051/1	Large	Chicken	Chicken	Chicken (breast)	International	Europe	Central Europe	Hungary	no	yes	SL 0725	BA190006	Enterobacterales	Escherichia	Escherichia coli	yes	yes	yes
PL 0724	BA190012	2019-01-11	January	Foodstuff 19	Odd	4052	4052/2b	Small	Chicken	Chicken	Chicken (leg)	National	Europe	Central Europe	switzerland	no	yes	SL 0733	BA190012	Pseudomonadales	Pseudomonas	Pseudomonas sp.	no	NT-NE	no
PL 0732	BA190020	2019-01-11	January	Foodstuff 19	Odd	4054	4054/2b	Small	Chicken	Chicken	Chicken (breast)	National	Europe	Central Europe	switzerland	no	yes	SL 0741	BA190020	Enterobacterales	Escherichia	Escherichia coli	yes	yes	yes
PL 0738	BA190026	2019-01-11	January	Foodstuff 19	Odd	4056	4056/1	Large	Chicken	Chicken	Chicken (breast)	National	Europe	Central Europe	switzerland	yes	yes	SL 0748	BA190026	Enterobacterales	Escherichia	Escherichia coli	yes	yes	yes
PL 0740	BA190028	2019-01-11	January	Foodstuff 19	Odd	4056	4056/2b	Small	Chicken	Chicken	Chicken (stomach)	National	Europe	Central Europe	switzerland	no	yes	SL 0750	BA190028	NA	NA	NA	no	NT-NI	no
PL 0748	BA190036	2019-01-11	January	Foodstuff 19	Odd	4058	4058/4	Large	Chicken	Chicken	Chicken (breast)	National	Europe	Central Europe	switzerland	no	yes	SL 0760	BA190036	Pseudomonadales	Pseudomonas	Pseudomonas sp.	no	NT-NE	no
PL 0750	BA190038	2019-01-11	January	Foodstuff 19	Odd	4059	4059/1	Large	Chicken	Chicken	Chicken (breast)	National	Europe	Central Europe	switzerland	no	yes	SL 0763	BA190038	NA	NA	NA	no	NT-NI	no
PL 0751	BA190039	2019-01-11	January	Foodstuff 19	Odd	4051	4051/USB	NA	Greens	Herbs	Chervil	National	Europe	Central Europe	switzerland	no	yes	SL 0764	BA190039	Enterobacterales	Enterobacter	Enterobacter sp.	no	NT-D	no
PL 0752	BA190040	2019-01-11	January	Foodstuff 19	Odd	4051	4051/USB	NA	Chicken	Chicken	Chicken (breast)	National	Europe	Central Europe	switzerland	no	yes	SL 0765	BA190040	NA	NA	NA	no	NT-NI	no
PL 0755	BA190076	2019-02-08	February	Foodstuff 20	Even	4001	4001/2a	Small	Greens	Vegetables	Leek	International	Europe	Central Europe	Germany	yes	yes	SL 0768	BA190076	Pseudomonadales	Pseudomonas	Pseudomonas putida	no	NT-NE	no
PL 0756	BA190077	2019-02-08	February	Foodstuff 20	Even	4001	4001/2b	Small	Chicken	Chicken	Chicken (leg)	National	Europe	Central Europe	switzerland	no	yes	SL 0769	BA190077	Enterobacterales	Serratia	Serratia fonticola	yes	no	no
PL 0758	BA190079	2019-02-08	February	Foodstuff 20	Even	4051	4051/1	Large	Chicken	Chicken	Chicken (wings)	National	Europe	Central Europe	switzerland	no	yes	SL 0771	BA190079	Enterobacterales	Serratia	Serratia sp.	yes	yes	yes
PL 0759	BA190080	2019-02-08	February	Foodstuff 20	Even	4051	4051/2	Small	Greens	Salad	Lettuce (lambs)	National	Europe	Central Europe	switzerland	yes	yes	SL 0772	BA190080	Pseudomonadales	Pseudomonas	Pseudomonas putida	no	NT-NE	no
PL 0760	BA190081	2019-02-08	February	Foodstuff 20	Even	4051	4051/2	Small	Chicken	Chicken	Chicken (breast)	National	Europe	Central Europe	switzerland	yes	yes	SL 0773	BA190081	Pseudomonadales	Pseudomonas	Pseudomonas fluorescens	no	NT-NE	no
PL 0764	BA190085	2019-02-08	February	Foodstuff 20	Even	4052	4052/2b	Small	Chicken	Chicken	Chicken (breast)	National	Europe	Central Europe	switzerland	no	yes	SL 0781	BA190085	Enterobacterales	Serratia	Serratia fonticola	yes	no	no
PL 0765	BA190086	2019-02-08	February	Foodstuff 20	Even	4053	4053/1	Large	Greens	Herbs	Cress	National	Europe	Central Europe	switzerland	no	yes	SL 0782	BA190086	Pseudomonadales	Pseudomonas	Pseudomonas putida	no	NT-NE	no
PL 0769	BA190090	2019-02-08	February	Foodstuff 20	Even	4054	4054/1	Large	Greens	Sprouts	Sprouts (beetroot)	National	Europe	Central Europe	switzerland	yes	yes	SL 0786	BA190090	Pseudomonadales	Pseudomonas	Pseudomonas putida	no	NT-NE	no
PL 0771	BA190092	2019-02-08	February	Foodstuff 20	Even	4054	4054/2a	Small	Greens	Salad	Endive	National	Europe	Central Europe	switzerland	no	yes	SL 0790	BA190092	Pseudomonadales	Pseudomonas	Pseudomonas putida	no	NT-NE	no
PL 0772	BA190093	2019-02-08	February	Foodstuff 20	Even	4054	4054/2b	Small	Chicken	Chicken	Chicken (leg)	National	Europe	Central Europe	switzerland	no	yes	SL 0791	BA190093	Pseudomonadales	Pseudomonas	Pseudomonas sp.	no	NT-NE	no
PL 0773	BA190094	2019-02-08	February	Foodstuff 20	Even	4055	4055/1	Large	Greens	Sprouts	Sprouts (alfalfa)	National	Europe	Central Europe	switzerland	yes	yes	SL 0792	BA190094	Enterobacterales	Klebsiella	Klebsiella pneumoniae	yes	yes	yes
PL 0774	BA190095	2019-02-08	February	Foodstuff 20	Even	4055	4055/1	Large	Chicken	Chicken	Chicken (breast)	National	Europe	Central Europe	switzerland	no	yes	SL 0793	BA190095	Enterobacterales	Serratia	Serratia fonticola	yes	no	no
PL 0776	BA190097	2019-02-08	February	Foodstuff 20	Even	4055	4055/2a	Small	Greens	Vegetables	Leek	National	Europe	Central Europe	switzerland	no	yes	SL 0795	BA190097	Enterobacterales	Enterobacter	Enterobacter cloacae	yes	no	no
PL 0779	BA190100	2019-02-08	February	Foodstuff 20	Even	4056	4056/2a	Small	Greens	Herbs	Parsley (flat)	National	Europe	Central Europe	switzerland	no	yes	SL 0799	BA190100	Pseudomonadales	Pseudomonas	Pseudomonas putida	no	NT-NE	no
PL 0786	BA190107	2019-02-08	February	Foodstuff 20	Even	4058	4058/1	Large	Chicken	Chicken	Chicken (leg)	National	Europe	Central Europe	switzerland	no	yes	SL 0808	BA190107	Enterobacterales	Escherichia	Escherichia coli	yes	yes	yes
PL 0788	BA190109	2019-02-08	February	Foodstuff 20	Even	4058	4058/2	Large	Chicken	Chicken	Chicken (breast)	International	Europe	Central Europe	Germany	no	yes	SL 0810	BA190109	Enterobacterales	Serratia	Serratia fonticola	yes	yes	yes
PL 0796	BA190178	2019-03-01	March	Foodstuff 21	Odd	4001	4001/4a	Small	Chicken	Chicken	Chicken (breast)	National	Europe	Central Europe	switzerland	no	yes	SL 0823	BA190178	Burkholderiales	Alealigenes	Alcaligenes faecalis	no	NT-NE	no
PL 0798	BA190180	2019-03-01	March	Foodstuff 21	Odd	4051	4051/1	Large	Chicken	Chicken	Chicken (breast)	National	Europe	Central Europe	switzerland	yes	yes	SL 0824	BA190180	Enterobacterales	Escherichia	Escherichia coli	yes	yes	yes
PL 0801	BA190183	2019-03-01	March	Foodstuff 21	Odd	4052	4052/1	Large	Greens	Sprouts	Sprouts (onion)	National	Europe	Central Europe	switzerland	yes	yes	SL 0828	BA190183	Pseudomonadales	Pseudomonas	Pseudomonas aeruginosa	no	NT-NE	no
PL 0805	BA190187	2019-03-01	March	Foodstuff 21	Odd	4053	4053/1	Large	Greens	Sprouts	Sprouts (radish)	National	Europe	Central Europe	switzerland	yes	yes	SL 0837	BA190187	Enterobacterales	Klebsiella	Klebsiella pneumoniae	yes	yes	yes
PL 0806	BA190188	2019-03-01	March	Foodstuff 21	Odd	4053	4053/1	Large	Chicken	Chicken	Chicken (wings)	National	Europe	Central Europe	switzerland	no	yes	SL 0838	BA190188	NA	NA	NA	no	NT-NI	no
PL 0811	BA190193	2019-03-01	March	Foodstuff 21	Odd	4054	4054/2a	Small	Greens	Herbs	Parsley (curly)	National	Europe	Central Europe	switzerland	no	yes	SL 0844	BA190193	Pseudomonadales	Pseudomonas	Pseudomonas putida	no	NT-NE	no
PL 0818	BA190200	2019-03-01	March	Foodstuff 21	Odd	4056	4056/1	Large	Chicken	Chicken	Chicken (breast)	International	Europe	Central Europe	Hungary	no	yes	SL 0853	BA190200	Pseudomonadales	Pseudomonas	Pseudomonas sp.	no	NT-NE	no
PL 0820	BA190202	2019-03-01	March	Foodstuff 21	Odd	4056	4056/2b	Small	Chicken	Chicken	Chicken (wings)	National	Europe	Central Europe	switzerland	no	yes	SL 0856	BA190202	Pseudomonadales	Pseudomonas	Pseudomonas sp.	no	NT-NE	no
PL 0826	BA190208	2019-03-01	March	Foodstuff 21	Odd	4058	4058/3	Large	Chicken	Chicken	Stewing hen	National	Europe	Central Europe	switzerland	no	yes	SL 0865	BA190208	Pseudomonadales	Pseudomonas	Pseudomonas aeruginosa	no	NT-NE	no
PL 0827	BA190209	2019-03-01	March	Foodstuff 21	Odd	4058	4058/4	Large	Greens	Salad	Lettuce (lambs)	National	Europe	Central Europe	switzerland	no	yes	SL 0866	BA190209	NA	NA	NA	no	NT-NI	no
PL 0831	BA190213	2019-03-01	March	Foodstuff 21	Odd	4051	4051/USB	NA	Greens	Herbs	Parsley (flat)	National	Europe	Central Europe	switzerland	no	yes	SL 0869	BA190213	Pseudomonadales	Pseudomonas	Pseudomonas putida	no	NT-NE	no
PL 0832	BA190214	2019-03-01	March	Foodstuff 21	Odd	4051	4051/USB	NA	Chicken	Chicken	Chicken (breast)	National	Europe	Central Europe	switzerland	no	yes	SL 0870	BA190214	NA	NA	NA	no	NT-NI	no
PL 0835	BA190259	2019-04-05	April	Foodstuff 22	Even	4001	4001/2a	Small	Greens	Herbs	Cress	National	Europe	Central Europe	switzerland	no	yes	SL 0876	BA190259	Burkholderiales	Unknown	Fam. Alcaligenaceae	no	NT-NE	no
PL 0836	BA190260	2019-04-05	April	Foodstuff 22	Even	4001	4001/2b	Small	Chicken	Chicken	Chicken (breast)	National	Europe	Central Europe	switzerland	no	yes	SL 0877	BA190260	NA	NA	NA	no	NT-NI	no
PL 0839	BA190263	2019-04-05	April	Foodstuff 22	Even	4051	4051/2	Small	Greens	Herbs	Purslane	National	Europe	Central Europe	switzerland	yes	yes	SL 0879	BA190263	Pseudomonadales	Pseudomonas	Pseudomonas putida	no	NT-NE	no
PL 0840	BA190264	2019-04-05	April	Foodstuff 22	Even	4051	4051/2	Small	Chicken	Chicken	Chicken (breast)	National	Europe	Central Europe	switzerland	yes	yes	SL 0880	BA190264	Pseudomonadales	Pseudomonas	Pseudomonas putida	no	NT-NE	no
PL 0841	BA190265	2019-04-05	April	Foodstuff 22	Even	4052	4052/1	Large	Greens	Herbs	Ramsons	National	Europe	Central Europe	switzerland	no	yes	SL 0881	BA190265	NA	NA	NA	no	NT-NI	no
PL 0844	BA190268	2019-04-05	April	Foodstuff 22	Even	4052	4052/2b	Small	Chicken	Chicken	Chicken (breast)	National	Europe	Central Europe	switzerland	no	yes	SL 0886	BA190268	NA	NA	NA	no	NT-NI	no
PL 0845	BA190269	2019-04-05	April	Foodstuff 22	Even	4053	4053/1	Large	Greens	Salad	Lettuce (lambs)	National	Europe	Central Europe	switzerland	yes	yes	SL 0887	BA190269	Pseudomonadales	Pseudomonas	Pseudomonas putida	no	NT-NE	no
PL 0846	BA190270	2019-04-05	April	Foodstuff 22	Even	4053	4053/1	Large	Chicken	Chicken	Chicken (breast)	National	Europe	Central Europe	switzerland	yes	yes	SL 0888	BA190270	Pseudomonadales	Pseudomonas	Pseudomonas fluorescens	no	NT-NE	no
PL 0850	BA190274	2019-04-05	April	Foodstuff 22	Even	4054	4054/1	Large	Chicken	Chicken	Chicken (breast)	National	Europe	Central Europe	switzerland	no	yes	SL 0895	BA190274	Enterobacterales	Escherichia	Escherichia coli	yes	yes	yes
PL 0851	BA190275	2019-04-05	April	Foodstuff 22	Even	4054	4054/2a	Small	Greens	Vegetables	Leek	National	Europe	Central Europe	switzerland	no	yes	SL 0896	BA190275	Pseudomonadales	Pseudomonas	Pseudomonas sp.	no	NT-NE	no
PL 0852	BA190276	2019-04-05	April	Foodstuff 22	Even	4054	4054/2b	Small	Chicken	Chicken	Chicken (breast)	National	Europe	Central Europe	switzerland	no	yes	SL 0897	BA190276	Enterobacterales	Escherichia	Escherichia coli	yes	yes	yes
PL 0860	BA190284	2019-04-05	April	Foodstuff 22	Even	4056	4056/2b	Small	Chicken	Chicken	Chicken (breast)	International	Europe	Central Europe	Slovenia	no	yes	SL 0908	BA190284	Enterobacterales	Serratia	Serratia fonticola	yes	no	no
PL 0862	BA190286	2019-04-05	April	Foodstuff 22	Even	4057	4057/1	Large	Chicken	Chicken	Chicken (breast)	International	Europe	Central Europe	Germany	no	yes	SL 0910	BA190286	Enterobacterales	Proteus	Proteus penneri/ vulgaris	yes	no	no
PL 0864	BA190288	2019-04-05	April	Foodstuff 22	Even	4057	4057/2	Small	Chicken	Chicken	Chicken (leg)	National	Europe	Central Europe	switzerland	no	yes	SL 0912	BA190288	Pseudomonadales	Pseudomonas	Pseudomonas sp.	no	NT-NE	no
PL 0866	BA190290	2019-04-05	April	Foodstuff 22	Even	4058	4058/1	Large	Chicken	Chicken	Chicken (breast)	National	Europe	Central Europe	switzerland	no	yes	SL 0915	BA190290	Pseudomonadales	Pseudomonas	Pseudomonas aeruginosa	no	NT-NE	no
PL 0868	BA190292	2019-04-05	April	Foodstuff 22	Even	4058	4058/2	Large	Chicken	Chicken	Chicken (breast)	National	Europe	Central Europe	switzerland	no	yes	SL 0918	BA190292	NA	NA	NA	no	NT-NI	no
PL 0874	BA190364	2019-05-10	May	Foodstuff 23	Odd	4001	4001/3	Large	Chicken	Chicken	Chicken (breast)	National	Europe	Central Europe	switzerland	no	yes	SL 0929	BA190364	NA	NA	NA	no	NT-NI	no
PL 0875	BA190365	2019-05-10	May	Foodstuff 23	Odd	4001	4001/2a	Small	Greens	Vegetables	Leek	National	Europe	Central Europe	switzerland	no	yes	SL 0930	BA190365	Pseudomonadales	Pseudomonas	Pseudomonas putida	no	NT-NE	no
PL 0880	BA190370	2019-05-10	May	Foodstuff 23	Odd	4051	4051/3	Small	Chicken	Chicken	Chicken (mince)	National	Europe	Central Europe	switzerland	no	yes	SL 0933	BA190370	Pseudomonadales	Pseudomonas	Pseudomonas sp.	no	NT-NE	no
PL 0881	BA190371	2019-05-10	May	Foodstuff 23	Odd	4052	4052/1	Large	Greens	Herbs	Fenchel	National	Europe	Central Europe	switzerland	no	yes	SL 0934	BA190371	Pseudomonadales	Pseudomonas	Pseudomonas putida	no	NT-NE	no
PL 0885	BA190375	2019-05-10	May	Foodstuff 23	Odd	4053	4053/1	Large	Greens	Herbs	Cress	National	Europe	Central Europe	switzerland	no	yes	SL 0939	BA190375	Pseudomonadales	Pseudomonas	Pseudomonas putida	no	NT-NE	no
PL 0886	BA190376	2019-05-10	May	Foodstuff 23	Odd	4053	4053/1	Large	Chicken	Chicken	Chicken (leg)	National	Europe	Central Europe	switzerland	no	yes	SL 0940	BA190376	Pseudomonadales	Pseudomonas	Pseudomonas sp.	no	NT-NE	no
PL 0891	BA190381	2019-05-10	May	Foodstuff 23	Odd	4054	4054/2a	Small	Greens	Vegetables	Spring onion	National	Europe	Central Europe	switzerland	no	yes	SL 0952	BA190381	Pseudomonadales	Pseudomonas	Pseudomonas putida	no	NT-NE	no
PL 0892	BA190382	2019-05-10	May	Foodstuff 23	Odd	4054	4054/2b	Small	Chicken	Chicken	Chicken (breast)	National	Europe	Central Europe	switzerland	no	yes	SL 0953	BA190382	Enterobacterales	Proteus	Proteus penneri/ vulgaris	yes	no	no
PL 0893	BA190383	2019-05-10	May	Foodstuff 23	Odd	4055	4055/1	Large	Greens	Herbs	Parsley (curly)	National	Europe	Central Europe	switzerland	no	yes	SL 0954	BA190383	Pseudomonadales	Pseudomonas	Pseudomonas putida	no	NT-NE	no
PL 0894	BA190384	2019-05-10	May	Foodstuff 23	Odd	4055	4055/1	Large	Chicken	Chicken	Chicken (leg)	National	Europe	Central Europe	switzerland	no	yes	SL 0955	BA190384	Enterobacterales	Serratia	Serratia liquefaciens	yes	yes	yes
PL 0898	BA190388	2019-05-10	May	Foodstuff 23	Odd	4056	4056/1	Large	Chicken	Chicken	Chicken (breast)	International	Europe	Central Europe	Germany	no	yes	SL 0959	BA190388	Enterobacterales	Escherichia	Escherichia coli	yes	yes	yes
PL 0911	BA190401	2019-05-10	May	Foodstuff 23	Odd	4051	4051/USB	NA	Greens	Herbs	Rosmarin	National	Europe	Central Europe	switzerland	no	yes	SL 0979	BA190401	Pseudomonadales	Pseudomonas	Pseudomonas putida	no	NT-NE	no
PL 0912	BA190402	2019-05-10	May	Foodstuff 23	Odd	4051	4051/USB	NA	Chicken	Chicken	Chicken (breast)	National	Europe	Central Europe	switzerland	no	yes	SL 0980	BA190402	NA	NA	NA	no	NT-NI	no
PL 0915	BA190524	2019-05-31	June	Foodstuff 24	Even	4001	4001/2a	Small	Greens	Vegetables	Spinach	National	Europe	Central Europe	switzerland	no	yes	SL 0985	BA190524	Pseudomonadales	Pseudomonas	Pseudomonas putida	no	NT-NE	no
PL 0916	BA190525	2019-05-31	June	Foodstuff 24	Even	4001	4001/2b	Small	Chicken	Chicken	Chicken (wings)	National	Europe	Central Europe	switzerland	no	yes	SL 0986	BA190525	Pseudomonadales	Pseudomonas	Pseudomonas sp.	no	NT-NE	no
PL 0919	BA190528	2019-05-31	June	Foodstuff 24	Even	4051	4051/2	Small	Greens	Vegetables	Spring onion	National	Europe	Central Europe	switzerland	yes	yes	SL 0990	BA190528	Pseudomonadales	Pseudomonas	Pseudomonas sp.	no	NT-NE	no
PL 0920	BA190529	2019-05-31	June	Foodstuff 24	Even	4051	4051/2	Small	Chicken	Chicken	Chicken (breast)	National	Europe	Central Europe	switzerland	yes	yes	SL 0991	BA190529	Pseudomonadales	Pseudomonas	Pseudomonas sp.	no	NT-NE	no
PL 0921	BA190530	2019-05-31	June	Foodstuff 24	Even	4052	4052/1	Large	Greens	Sprouts	Sprouts (onion)	National	Europe	Central Europe	switzerland	yes	yes	SL 0992	BA190530	Burkholderiales	Unknown	Fam. Alcaligenaceae	no	NT-NE	no
PL 0931	BA190540	2019-05-31	June	Foodstuff 24	Even	4054	4054/2a	Small	Greens	Vegetables	Leek	National	Europe	Central Europe	switzerland	no	yes	SL 1008	BA190540	Pseudomonadales	Pseudomonas	Pseudomonas putida	no	NT-NE	no
PL 0932	BA190541	2019-05-31	June	Foodstuff 24	Even	4054	4054/2b	Small	Chicken	Chicken	Chicken (leg)	National	Europe	Central Europe	switzerland	no	yes	SL 1009	BA190541	Pseudomonadales	Pseudomonas	Pseudomonas putida	no	NT-NE	no
PL 0933	BA190542	2019-05-31	June	Foodstuff 24	Even	4055	4055/1	Large	Greens	Herbs	Parsley	National	Europe	Central Europe	switzerland	yes	yes	SL 1010	BA190542	Pseudomonadales	Pseudomonas	Pseudomonas sp.	no	NT-NE	no
PL 0940	BA190549	2019-05-31	June	Foodstuff 24	Even	4056	4056/2b	Small	Chicken	Chicken	Chicken (breast)	International	Europe	Central Europe	Hungary	no	yes	SL 1020	BA190549	Pseudomonadales	Pseudomonas	Pseudomonas sp.	no	NT-NE	no
PL 0949	BA190558	2019-05-31	June	Foodstuff 24	Even	4059	4059/1	Large	Greens	Herbs	Coriander	National	Europe	Central Europe	switzerland	yes	yes	SL 1035	BA190558	Pseudomonadales	Pseudomonas	Pseudomonas putida	no	NT-NE	no
PL 0101	Ba170454	2017-08-11	August	Foodstuff 03	Even	4057	4057/1	Large	Greens	Salad	Lettuce	National	Europe	Multiple origins	switzerland/Morocco	no	no	NA	NA	NA	NA	NA	NA	NA	no
PL 0201	Ba170821	2017-11-17	November	Foodstuff 06	Odd	4052	4052/1	Large	Greens	Sprouts	Sprouts (onion)	International	Europe	Multiple origins	Italy/Hungary	no	no	NA	NA	NA	NA	NA	NA	NA	no
PL 0084	Ba170436	2017-08-11	August	Foodstuff 03	Even	4052	4052/2a	Small	Greens	Salad	Lettuce (butterhead)	International	Europe	Western Europe	France	no	no	NA	NA	NA	NA	NA	NA	NA	no
PL 0097	Ba170449	2017-08-11	August	Foodstuff 03	Even	4055	4055/2b	Small	Chicken	Chicken	Chicken (breast)	International	Europe	Western Europe	France	no	no	NA	NA	NA	NA	NA	NA	NA	no
PL 0123	Ba170569	2017-09-08	September	Foodstuff 04	Odd	4052	4052/2a	Small	Greens	Salad	Radicchio	International	Europe	Western Europe	France	no	no	NA	NA	NA	NA	NA	NA	NA	no
PL 0245	Ba170891	2017-12-08	December	Foodstuff 07	Even	4053	4053/1	Large	Chicken	Chicken	Chicken (breast)	International	Europe	Western Europe	France	no	no	NA	NA	NA	NA	NA	NA	NA	no
PL 0255	Ba170901	2017-12-08	December	Foodstuff 07	Even	4055	4055/2b	Small	Chicken	Chicken	Chicken (leg)	International	Europe	Western Europe	France	no	no	NA	NA	NA	NA	NA	NA	NA	no
PL 0336	Ba180086	2018-02-02	February	Foodstuff 09	Even	4055	4055/2b	Small	Chicken	Chicken	Chicken (breast)	International	Europe	Western Europe	France	no	no	NA	NA	NA	NA	NA	NA	NA	no
PL 0479	Ba180501	2018-06-08	June	Foodstuff 13	Even	4051	4051/2	Small	Greens	Herbs	Rocket	International	Europe	Western Europe	France	no	no	NA	NA	NA	NA	NA	NA	NA	no
PL 0483	Ba180505	2018-06-08	June	Foodstuff 13	Even	4052	4052/2a	Small	Greens	Salad	Lettuce (butterhead)	International	Europe	Western Europe	France	no	no	NA	NA	NA	NA	NA	NA	NA	no
PL 0523	Ba180624	2018-08-03	August	Foodstuff 14	Even	4052	4052/2a	Small	Greens	Salad	Spinach	International	Europe	Western Europe	France	no	no	NA	NA	NA	NA	NA	NA	NA	no
PL 0855	BA190279	2019-04-05	April	Foodstuff 22	Even	4055	4055/2b	Small	Chicken	Chicken	Chicken (breast)	International	Europe	Western Europe	France	no	no	NA	NA	NA	NA	NA	NA	NA	no
PL 0013	Ba170260	2017-05-29	May	Foodstuff 01	Odd	4053	4053/2	Small	Chicken	Chicken	Chicken (breast)	Unknown	Unknown	Unknown	Unknown	no	no	NA	NA	NA	NA	NA	NA	NA	no
PL 0014	Ba170261	2017-05-29	May	Foodstuff 01	Odd	4053	4053/2	Small	Greens	Herbs	Coriander	Unknown	Unknown	Unknown	Unknown	no	yes	NA	NA	NA	NA	NA	NA	NA	no
PL 0089	Ba170441	2017-08-11	August	Foodstuff 03	Even	4053	4053/2	Small	Chicken	Chicken	Chicken (leg)	Unknown	Unknown	Unknown	Unknown	no	no	NA	NA	NA	NA	NA	NA	NA	no
PL 0092	Ba170444	2017-08-11	August	Foodstuff 03	Even	4054	4054/2a	Small	Greens	Salad	Lettuce (butterhead)	Unknown	Unknown	Unknown	Unknown	no	no	NA	NA	NA	NA	NA	NA	NA	no
PL 0096	Ba170448	2017-08-11	August	Foodstuff 03	Even	4055	4055/2a	Small	Greens	Herbs	Parsley	Unknown	Unknown	Unknown	Unknown	no	no	NA	NA	NA	NA	NA	NA	NA	no
PL 0104	Ba170457	2017-08-11	August	Foodstuff 03	Even	4057	4057/2	Small	Chicken	Chicken	Chicken (leg)	Unknown	Unknown	Unknown	Unknown	no	no	NA	NA	NA	NA	NA	NA	NA	no
PL 0208	Ba170828	2017-11-17	November	Foodstuff 06	Odd	4053	4053/2	Small	Greens	Herbs	Dill	Unknown	Unknown	Unknown	Unknown	no	no	NA	NA	NA	NA	NA	NA	NA	no
PL 0224	Ba170844	2017-11-17	November	Foodstuff 06	Odd	4057	4057/3a	Small	Greens	Vegetables	Spring onion	Unknown	Unknown	Unknown	Unknown	no	no	NA	NA	NA	NA	NA	NA	NA	no
PL 0106	Ba170459	2017-08-11	August	Foodstuff 03	Even	4058	4058/1	Large	Greens	Herbs	Basil	International	Europe	Southern Europe	Spain	no	no	NA	NA	NA	NA	NA	NA	NA	no
PL 0144	Ba170590	2017-09-08	September	Foodstuff 04	Odd	4057	4057/3a	Small	Greens	Herbs	Coriander	International	Europe	Southern Europe	Italy	no	no	NA	NA	NA	NA	NA	NA	NA	no
PL 0177	Ba170749	2017-10-13	October	Foodstuff 05	Even	4056	4056/1	Large	Greens	Herbs	Basil	International	Europe	Southern Europe	Spain	no	no	NA	NA	NA	NA	NA	NA	NA	no
PL 0421	Ba180229	2018-04-06	April	Foodstuff 11	Even	4057	4057/1	Large	Greens	Herbs	Rocket	International	Europe	Southern Europe	Italy	no	no	NA	NA	NA	NA	NA	NA	NA	no
PL 0430	Ba180238	2018-04-06	April	Foodstuff 11	Even	4059	4059/1	Large	Greens	Herbs	Parsley (flat)	International	Europe	Southern Europe	Spain	no	no	NA	NA	NA	NA	NA	NA	NA	no
PL 0450	Ba180354	2018-05-04	May	Foodstuff 12	Odd	4054	4054/1	Large	Greens	Sprouts	Sprouts (onion)	International	Europe	Southern Europe	Italy	no	no	NA	NA	NA	NA	NA	NA	NA	no
PL 0458	Ba180362	2018-05-04	May	Foodstuff 12	Odd	4056	4056/1	Large	Greens	Herbs	Parsley (flat)	International	Europe	Southern Europe	Italy	no	no	NA	NA	NA	NA	NA	NA	NA	no
PL 0461	Ba180365	2018-05-04	May	Foodstuff 12	Odd	4057	4057/1	Large	Greens	Herbs	Rocket	International	Europe	Southern Europe	Italy	no	no	NA	NA	NA	NA	NA	NA	NA	no
PL 0489	Ba180511	2018-06-08	June	Foodstuff 13	Even	4054	4054/1	Large	Greens	Herbs	Coriander	International	Europe	Southern Europe	Spain	no	no	NA	NA	NA	NA	NA	NA	NA	no
PL 0496	Ba180518	2018-06-08	June	Foodstuff 13	Even	4055	4055/2a	Small	Greens	Salad	Lettuce (iceberg)	International	Europe	Southern Europe	Italy	no	no	NA	NA	NA	NA	NA	NA	NA	no
PL 0530	Ba180631	2018-08-03	August	Foodstuff 14	Even	4054	4054/1	Large	Greens	Sprouts	Sprouts (alfalfa)	International	Europe	Southern Europe	Italy	no	no	NA	NA	NA	NA	NA	NA	NA	no
PL 0541	Ba180642	2018-08-03	August	Foodstuff 14	Even	4057	4057/1	Large	Greens	Herbs	Rocket	International	Europe	Southern Europe	Italy	no	no	NA	NA	NA	NA	NA	NA	NA	no
PL 0543	Ba180644	2018-08-03	August	Foodstuff 14	Even	4057	4057/2	Small	Greens	Herbs	Oregano	International	Europe	Southern Europe	Italy	no	no	NA	NA	NA	NA	NA	NA	NA	no
PL 0120	Ba170566	2017-09-08	September	Foodstuff 04	Odd	4051	4051/3	Small	Greens	Herbs	Basil	International	Asia	Southeast Asia	Vietnam	no	no	NA	NA	NA	NA	NA	NA	NA	no
PL 0225	Ba170845	2017-11-17	November	Foodstuff 06	Odd	4058	4058/3	Large	Greens	Herbs	Mint	International	Asia	Southeast Asia	Vietnam	no	no	NA	NA	NA	NA	NA	NA	NA	no
PL 0305	Ba180033	2018-01-05	January	Foodstuff 08	Odd	4058	4058/3	Large	Greens	Herbs	Coriander	International	Asia	Southeast Asia	Vietnam	no	no	NA	NA	NA	NA	NA	NA	NA	no
PL 0440	Ba180344	2018-05-04	May	Foodstuff 12	Odd	4051	4051/3	Small	Greens	Herbs	Thai basil	International	Asia	Southeast Asia	Thailand	no	yes	NA	NA	NA	NA	NA	NA	NA	no
PL 0539	Ba180640	2018-08-03	August	Foodstuff 14	Even	4056	4056/2a	Small	Greens	Herbs	Coriander	International	Asia	Southeast Asia	Thailand	no	no	NA	NA	NA	NA	NA	NA	NA	no
PL 0143	Ba170589	2017-09-08	September	Foodstuff 04	Odd	4057	4057/2	Small	Chicken	Chicken	Chicken (breast)	International	America	South America	Brazil	no	no	NA	NA	NA	NA	NA	NA	NA	no
PL 0184	Ba170756	2017-10-13	October	Foodstuff 05	Even	4057	4057/2	Small	Chicken	Chicken	Chicken (breast)	International	America	South America	Brazil	no	no	NA	NA	NA	NA	NA	NA	NA	no
PL 0281	Ba180009	2018-01-05	January	Foodstuff 08	Odd	4052	4052/1	Large	Greens	Sprouts	Sprouts (mung bean)	International	Asia	Oriental Asia	China	no	no	NA	NA	NA	NA	NA	NA	NA	no
PL 0253	Ba170899	2017-12-08	December	Foodstuff 07	Even	4055	4055/1	Large	Greens	Herbs	Basil	International	Africa	North Africa	Morocco	no	no	NA	NA	NA	NA	NA	NA	NA	no
PL 0392	Ba180163	2018-03-09	March	Foodstuff 10	Odd	4051	4051/USB	NA	Greens	Herbs	Majoram	International	Africa	North Africa	Morocco	no	no	NA	NA	NA	NA	NA	NA	NA	no
PL 0488	Ba180510	2018-06-08	June	Foodstuff 13	Even	4053	4053/2	Small	Greens	Herbs	Parsley (flat)	International	Africa	North Africa	Morocco	no	no	NA	NA	NA	NA	NA	NA	NA	no
PL 0549	Ba180650	2018-08-03	August	Foodstuff 14	Even	4059	4059/1	Large	Greens	Herbs	Basil	International	Africa	North Africa	Morocco	no	no	NA	NA	NA	NA	NA	NA	NA	no
PL 0217	Ba170837	2017-11-17	November	Foodstuff 06	Odd	4056	4056/1	Large	Greens	Herbs	Basil	International	Africa	Eastern Africa	Kenia	no	no	NA	NA	NA	NA	NA	NA	NA	no
PL 0001	Ba170246	2017-05-29	May	Foodstuff 01	Odd	4001	4001/3	Large	Greens	Herbs	Chervil	National	Europe	Central Europe	switzerland	no	yes	NA	NA	NA	NA	NA	NA	NA	no
PL 0008	Ba170255	2017-05-29	May	Foodstuff 01	Odd	4052	4052/1	Large	Greens	Herbs	Parsley (curly)	National	Europe	Central Europe	switzerland	no	yes	NA	NA	NA	NA	NA	NA	NA	no
PL 0012	Ba170259	2017-05-29	May	Foodstuff 01	Odd	4053	4053/1	Large	Chicken	Chicken	Chicken (breast)	National	Europe	Central Europe	switzerland	no	no	NA	NA	NA	NA	NA	NA	NA	no
PL 0015	Ba170262	2017-05-29	May	Foodstuff 01	Odd	4054	4054/1	Large	Chicken	Chicken	Chicken (breast)	National	Europe	Central Europe	switzerland	no	no	NA	NA	NA	NA	NA	NA	NA	no
PL 0020	Ba170269	2017-05-29	May	Foodstuff 01	Odd	4055	4055/3	Large	Chicken	Chicken	Chicken (leg)	National	Europe	Central Europe	switzerland	no	no	NA	NA	NA	NA	NA	NA	NA	no
PL 0022	Ba170271	2017-05-29	May	Foodstuff 01	Odd	4056	4056/1	Large	Greens	Herbs	Dill	National	Europe	Central Europe	switzerland	no	no	NA	NA	NA	NA	NA	NA	NA	no
PL 0024	Ba170274	2017-05-29	May	Foodstuff 01	Odd	4057	4057/1	Large	Chicken	Chicken	Chicken (breast)	National	Europe	Central Europe	switzerland	no	no	NA	NA	NA	NA	NA	NA	NA	no
PL 0030	Ba170281	2017-05-29	May	Foodstuff 01	Odd	4058	4058/4	Large	Chicken	Chicken	Chicken (breast)	National	Europe	Central Europe	switzerland	no	no	NA	NA	NA	NA	NA	NA	NA	no
PL 0033	Ba170284	2017-05-29	May	Foodstuff 01	Odd	4051	4051/USB	NA	Greens	Herbs	Chervil	National	Europe	Central Europe	switzerland	no	no	NA	NA	NA	NA	NA	NA	NA	no
PL 0035	Ba170332	2017-06-23	June	Foodstuff 02	Even	4001	4001/1	Large	Greens	Herbs	Dill	National	Europe	Central Europe	switzerland	no	no	NA	NA	NA	NA	NA	NA	NA	no
PL 0036	Ba170333	2017-06-23	June	Foodstuff 02	Even	4001	4001/1	Large	Chicken	Chicken	Chicken (breast)	National	Europe	Central Europe	switzerland	no	no	NA	NA	NA	NA	NA	NA	NA	no
PL 0038	Ba170335	2017-06-23	June	Foodstuff 02	Even	4001	4001/2b	Small	Chicken	Chicken	Chicken (breast)	National	Europe	Central Europe	switzerland	no	no	NA	NA	NA	NA	NA	NA	NA	no
PL 0039	Ba170336	2017-06-23	June	Foodstuff 02	Even	4051	4051/1	Large	Greens	Herbs	Sage	National	Europe	Central Europe	switzerland	no	no	NA	NA	NA	NA	NA	NA	NA	no
PL 0040	Ba170337	2017-06-23	June	Foodstuff 02	Even	4051	4051/1	Large	Chicken	Chicken	Chicken (breast)	National	Europe	Central Europe	switzerland	no	no	NA	NA	NA	NA	NA	NA	NA	no
PL 0041	Ba170338	2017-06-23	June	Foodstuff 02	Even	4051	4051/2	Small	Chicken	Chicken	Chicken (breast)	National	Europe	Central Europe	switzerland	no	no	NA	NA	NA	NA	NA	NA	NA	no
PL 0043	Ba170340	2017-06-23	June	Foodstuff 02	Even	4052	4052/1	Large	Greens	Herbs	Chives	National	Europe	Central Europe	switzerland	no	no	NA	NA	NA	NA	NA	NA	NA	no
PL 0044	Ba170341	2017-06-23	June	Foodstuff 02	Even	4052	4052/1	Large	Chicken	Chicken	Chicken (leg)	National	Europe	Central Europe	switzerland	no	no	NA	NA	NA	NA	NA	NA	NA	no
PL 0046	Ba170343	2017-06-23	June	Foodstuff 02	Even	4052	4052/2b	Small	Chicken	Chicken	Chicken (breast)	National	Europe	Central Europe	switzerland	no	no	NA	NA	NA	NA	NA	NA	NA	no
PL 0048	Ba170345	2017-06-23	June	Foodstuff 02	Even	4053	4053/1	Large	Greens	Herbs	Dill	National	Europe	Central Europe	switzerland	no	no	NA	NA	NA	NA	NA	NA	NA	no
PL 0050	Ba170347	2017-06-23	June	Foodstuff 02	Even	4053	4053/2	Small	Chicken	Chicken	Chicken (leg)	National	Europe	Central Europe	switzerland	no	no	NA	NA	NA	NA	NA	NA	NA	no
PL 0053	Ba170350	2017-06-23	June	Foodstuff 02	Even	4054	4054/2a	Small	Greens	Salad	Lettuce (iceberg)	National	Europe	Central Europe	switzerland	no	no	NA	NA	NA	NA	NA	NA	NA	no
PL 0054	Ba170351	2017-06-23	June	Foodstuff 02	Even	4054	4054/2b	Small	Chicken	Chicken	Chicken (breast)	National	Europe	Central Europe	switzerland	no	no	NA	NA	NA	NA	NA	NA	NA	no
PL 0055	Ba170352	2017-06-23	June	Foodstuff 02	Even	4055	4055/1	Large	Greens	Herbs	Chervil	National	Europe	Central Europe	switzerland	no	no	NA	NA	NA	NA	NA	NA	NA	no
PL 0058	Ba170356	2017-06-23	June	Foodstuff 02	Even	4056	4056/1	Large	Greens	Herbs	Chives	National	Europe	Central Europe	switzerland	no	no	NA	NA	NA	NA	NA	NA	NA	no
PL 0059	Ba170357	2017-06-23	June	Foodstuff 02	Even	4056	4056/1	Large	Chicken	Chicken	Chicken (breast)	National	Europe	Central Europe	switzerland	no	no	NA	NA	NA	NA	NA	NA	NA	no
PL 0062	Ba170360	2017-06-23	June	Foodstuff 02	Even	4057	4057/1	Large	Greens	Salad	Salanova Crispy	National	Europe	Central Europe	switzerland	no	no	NA	NA	NA	NA	NA	NA	NA	no
PL 0065	BA170363	2017-06-23	June	Foodstuff 02	Even	4057	4057/2	Small	Chicken	Chicken	Chicken (leg)	National	Europe	Central Europe	switzerland	no	no	NA	NA	NA	NA	NA	NA	NA	no
PL 0066	Ba170364	2017-06-23	June	Foodstuff 02	Even	4058	4058/1	Large	Greens	Herbs	Chives	National	Europe	Central Europe	switzerland	no	no	NA	NA	NA	NA	NA	NA	NA	no
PL 0071	Ba170369	2017-06-23	June	Foodstuff 02	Even	4059	4059/1	Large	Chicken	Chicken	Chicken (breast)	International	Europe	Central Europe	Slovenia	no	no	NA	NA	NA	NA	NA	NA	NA	no
PL 0074	Ba170426	2017-08-11	August	Foodstuff 03	Even	4001	4001/1	Large	Greens	Herbs	Parsley	National	Europe	Central Europe	switzerland	no	no	NA	NA	NA	NA	NA	NA	NA	no
PL 0079	Ba170431	2017-08-11	August	Foodstuff 03	Even	4051	4051/1	Large	Greens	Herbs	Parsley (flat)	National	Europe	Central Europe	switzerland	no	no	NA	NA	NA	NA	NA	NA	NA	no
PL 0080	Ba170432	2017-08-11	August	Foodstuff 03	Even	4051	4051/2	Small	Greens	Herbs	Dill	National	Europe	Central Europe	switzerland	no	no	NA	NA	NA	NA	NA	NA	NA	no
PL 0081	Ba170433	2017-08-11	August	Foodstuff 03	Even	4051	4051/2	Small	Chicken	Chicken	Chicken (breast)	National	Europe	Central Europe	switzerland	no	no	NA	NA	NA	NA	NA	NA	NA	no
PL 0082	Ba170434	2017-08-11	August	Foodstuff 03	Even	4052	4052/1	Large	Chicken	Chicken	Chicken (leg)	National	Europe	Central Europe	switzerland	no	no	NA	NA	NA	NA	NA	NA	NA	no
PL 0083	Ba170435	2017-08-11	August	Foodstuff 03	Even	4052	4052/1	Large	Greens	Herbs	Parsley (curly)	National	Europe	Central Europe	switzerland	no	no	NA	NA	NA	NA	NA	NA	NA	no
PL 0087	Ba170439	2017-08-11	August	Foodstuff 03	Even	4053	4053/1	Large	Greens	Herbs	Chives	National	Europe	Central Europe	switzerland	no	no	NA	NA	NA	NA	NA	NA	NA	no
PL 0090	Ba170442	2017-08-11	August	Foodstuff 03	Even	4054	4054/1	Large	Chicken	Chicken	Chicken (breast)	National	Europe	Central Europe	switzerland	no	no	NA	NA	NA	NA	NA	NA	NA	no
PL 0093	Ba170445	2017-08-11	August	Foodstuff 03	Even	4054	4054/2b	Small	Chicken	Chicken	Chicken (breast)	National	Europe	Central Europe	switzerland	no	no	NA	NA	NA	NA	NA	NA	NA	no
PL 0095	Ba170447	2017-08-11	August	Foodstuff 03	Even	4055	4055/1	Large	Greens	Herbs	Dill	National	Europe	Central Europe	switzerland	no	no	NA	NA	NA	NA	NA	NA	NA	no
PL 0098	Ba170450	2017-08-11	August	Foodstuff 03	Even	4056	4056/1	Large	Chicken	Chicken	Chicken (breast)	National	Europe	Central Europe	switzerland	no	no	NA	NA	NA	NA	NA	NA	NA	no
PL 0099	Ba170451	2017-08-11	August	Foodstuff 03	Even	4056	4056/1	Large	Greens	Herbs	Parsley	National	Europe	Central Europe	switzerland	no	no	NA	NA	NA	NA	NA	NA	NA	no
PL 0107	Ba170460	2017-08-11	August	Foodstuff 03	Even	4058	4058/2	Large	Greens	Herbs	Chives	National	Europe	Central Europe	switzerland	no	no	NA	NA	NA	NA	NA	NA	NA	no
PL 0109	Ba170462	2017-08-11	August	Foodstuff 03	Even	4059	4059/1	Large	Chicken	Chicken	Chicken (breast)	National	Europe	Central Europe	switzerland	no	no	NA	NA	NA	NA	NA	NA	NA	no
PL 0114	Ba170560	2017-09-08	September	Foodstuff 04	Odd	4001	4001/3	Large	Chicken	Chicken	Chicken (leg)	National	Europe	Central Europe	switzerland	no	no	NA	NA	NA	NA	NA	NA	NA	no
PL 0115	Ba170561	2017-09-08	September	Foodstuff 04	Odd	4001	4001/2a	Small	Greens	Herbs	Parsley (curly)	National	Europe	Central Europe	switzerland	no	no	NA	NA	NA	NA	NA	NA	NA	no
PL 0116	Ba170562	2017-09-08	September	Foodstuff 04	Odd	4001	4001/4a	Small	Chicken	Chicken	Chicken (breast)	National	Europe	Central Europe	switzerland	no	no	NA	NA	NA	NA	NA	NA	NA	no
PL 0118	Ba170564	2017-09-08	September	Foodstuff 04	Odd	4051	4051/1	Large	Chicken	Chicken	Chicken (leg)	National	Europe	Central Europe	switzerland	no	no	NA	NA	NA	NA	NA	NA	NA	no
PL 0119	Ba170565	2017-09-08	September	Foodstuff 04	Odd	4051	4051/3	Small	Chicken	Chicken	Chicken (mince)	National	Europe	Central Europe	switzerland	no	no	NA	NA	NA	NA	NA	NA	NA	no
PL 0121	Ba170567	2017-09-08	September	Foodstuff 04	Odd	4052	4052/1	Large	Chicken	Chicken	Chicken (breast)	National	Europe	Central Europe	switzerland	no	no	NA	NA	NA	NA	NA	NA	NA	no
PL 0125	Ba170571	2017-09-08	September	Foodstuff 04	Odd	4053	4053/1	Large	Greens	Salad	Lettuce (roman)	National	Europe	Central Europe	switzerland	no	no	NA	NA	NA	NA	NA	NA	NA	no
PL 0126	Ba170572	2017-09-08	September	Foodstuff 04	Odd	4053	4053/1	Large	Chicken	Chicken	Chicken (leg)	National	Europe	Central Europe	switzerland	no	no	NA	NA	NA	NA	NA	NA	NA	no
PL 0129	Ba170575	2017-09-08	September	Foodstuff 04	Odd	4054	4054/1	Large	Greens	Herbs	Coriander	National	Europe	Central Europe	switzerland	no	no	NA	NA	NA	NA	NA	NA	NA	no
PL 0130	Ba170576	2017-09-08	September	Foodstuff 04	Odd	4054	4054/1	Large	Chicken	Chicken	Chicken (breast)	National	Europe	Central Europe	switzerland	no	no	NA	NA	NA	NA	NA	NA	NA	no
PL 0131	Ba170577	2017-09-08	September	Foodstuff 04	Odd	4054	4054/2a	Small	Greens	Salad	Lettuce (butterhead)	National	Europe	Central Europe	switzerland	no	no	NA	NA	NA	NA	NA	NA	NA	no
PL 0132	Ba170578	2017-09-08	September	Foodstuff 04	Odd	4054	4054/2b	Small	Chicken	Chicken	Chicken (leg)	National	Europe	Central Europe	switzerland	no	no	NA	NA	NA	NA	NA	NA	NA	no
PL 0133	Ba170579	2017-09-08	September	Foodstuff 04	Odd	4055	4055/1	Large	Chicken	Chicken	Chicken (breast)	National	Europe	Central Europe	switzerland	no	no	NA	NA	NA	NA	NA	NA	NA	no
PL 0134	Ba170580	2017-09-08	September	Foodstuff 04	Odd	4055	4055/1	Large	Greens	Herbs	Parsley	National	Europe	Central Europe	switzerland	no	no	NA	NA	NA	NA	NA	NA	NA	no
PL 0135	Ba170581	2017-09-08	September	Foodstuff 04	Odd	4055	4055/3	Large	Greens	Herbs	Mint	National	Europe	Central Europe	switzerland	no	no	NA	NA	NA	NA	NA	NA	NA	no
PL 0136	Ba170582	2017-09-08	September	Foodstuff 04	Odd	4055	4055/3	Large	Chicken	Chicken	Chicken (breast)	National	Europe	Central Europe	switzerland	no	no	NA	NA	NA	NA	NA	NA	NA	no
PL 0139	Ba170585	2017-09-08	September	Foodstuff 04	Odd	4056	4056/2a	Small	Greens	Herbs	Parsley	National	Europe	Central Europe	switzerland	no	no	NA	NA	NA	NA	NA	NA	NA	no
PL 0141	Ba170587	2017-09-08	September	Foodstuff 04	Odd	4057	4057/1	Large	Greens	Salad	Lettuce (iceberg)	National	Europe	Central Europe	switzerland	no	no	NA	NA	NA	NA	NA	NA	NA	no
PL 0142	Ba170588	2017-09-08	September	Foodstuff 04	Odd	4057	4057/1	Large	Chicken	Chicken	Chicken (breast)	International	Europe	Central Europe	Germany	no	no	NA	NA	NA	NA	NA	NA	NA	no
PL 0145	Ba170591	2017-09-08	September	Foodstuff 04	Odd	4058	4058/3	Large	Chicken	Chicken	Stewing hen	National	Europe	Central Europe	switzerland	no	no	NA	NA	NA	NA	NA	NA	NA	no
PL 0147	Ba170593	2017-09-08	September	Foodstuff 04	Odd	4058	4058/4	Large	Chicken	Chicken	Chicken (leg)	National	Europe	Central Europe	switzerland	no	no	NA	NA	NA	NA	NA	NA	NA	no
PL 0150	Ba170596	2017-09-08	September	Foodstuff 04	Odd	4059	4059/1	Large	Chicken	Chicken	Chicken (breast)	National	Europe	Central Europe	switzerland	no	no	NA	NA	NA	NA	NA	NA	NA	no
PL 0152	Ba170598	2017-09-08	September	Foodstuff 04	Odd	4051	4051/USB	NA	Greens	Herbs	Oregano	National	Europe	Central Europe	switzerland	no	no	NA	NA	NA	NA	NA	NA	NA	no
PL 0154	Ba170726	2017-10-13	October	Foodstuff 05	Even	4001	4001/1	Large	Chicken	Chicken	Chicken (leg)	National	Europe	Central Europe	switzerland	no	no	NA	NA	NA	NA	NA	NA	NA	no
PL 0161	Ba170733	2017-10-13	October	Foodstuff 05	Even	4052	4052/1	Large	Chicken	Chicken	Chicken (wings)	National	Europe	Central Europe	switzerland	no	no	NA	NA	NA	NA	NA	NA	NA	no
PL 0165	Ba170737	2017-10-13	October	Foodstuff 05	Even	4053	4053/1	Large	Chicken	Chicken	Chicken (leg)	National	Europe	Central Europe	switzerland	no	no	NA	NA	NA	NA	NA	NA	NA	no
PL 0170	Ba170742	2017-10-13	October	Foodstuff 05	Even	4054	4054/1	Large	Chicken	Chicken	Chicken (breast)	National	Europe	Central Europe	switzerland	no	no	NA	NA	NA	NA	NA	NA	NA	no
PL 0172	Ba170744	2017-10-13	October	Foodstuff 05	Even	4054	4054/2b	Small	Chicken	Chicken	Chicken (breast)	National	Europe	Central Europe	switzerland	no	no	NA	NA	NA	NA	NA	NA	NA	no
PL 0174	Ba170746	2017-10-13	October	Foodstuff 05	Even	4055	4055/1	Large	Chicken	Chicken	Chicken (leg)	National	Europe	Central Europe	switzerland	no	no	NA	NA	NA	NA	NA	NA	NA	no
PL 0182	Ba170754	2017-10-13	October	Foodstuff 05	Even	4057	4057/1	Large	Chicken	Chicken	Chicken (breast)	International	Europe	Central Europe	Germany	no	no	NA	NA	NA	NA	NA	NA	NA	no
PL 0186	Ba170758	2017-10-13	October	Foodstuff 05	Even	4058	4058/1	Large	Chicken	Chicken	Chicken (breast)	National	Europe	Central Europe	switzerland	no	no	NA	NA	NA	NA	NA	NA	NA	no
PL 0190	Ba170762	2017-10-13	October	Foodstuff 05	Even	4059	4059/1	Large	Chicken	Chicken	Chicken (breast)	National	Europe	Central Europe	switzerland	no	no	NA	NA	NA	NA	NA	NA	NA	no
PL 0191	Ba170763	2017-10-13	October	Foodstuff 05	Even	4051	4051/USB	NA	Chicken	Chicken	Chicken (breast)	National	Europe	Central Europe	switzerland	no	no	NA	NA	NA	NA	NA	NA	NA	no
PL 0194	Ba170814	2017-11-17	November	Foodstuff 06	Odd	4001	4001/3	Large	Chicken	Chicken	Chicken (leg)	National	Europe	Central Europe	switzerland	no	no	NA	NA	NA	NA	NA	NA	NA	no
PL 0196	Ba170816	2017-11-17	November	Foodstuff 06	Odd	4001	4001/4a	Small	Chicken	Chicken	Chicken (breast)	National	Europe	Central Europe	switzerland	no	no	NA	NA	NA	NA	NA	NA	NA	no
PL 0198	Ba170818	2017-11-17	November	Foodstuff 06	Odd	4051	4051/1	Large	Chicken	Chicken	Chicken (breast)	National	Europe	Central Europe	switzerland	no	no	NA	NA	NA	NA	NA	NA	NA	no
PL 0202	Ba170822	2017-11-17	November	Foodstuff 06	Odd	4052	4052/1	Large	Chicken	Chicken	Chicken (breast)	National	Europe	Central Europe	switzerland	no	no	NA	NA	NA	NA	NA	NA	NA	no
PL 0205	Ba170825	2017-11-17	November	Foodstuff 06	Odd	4053	4053/1	Large	Greens	Herbs	Cress	National	Europe	Central Europe	switzerland	no	no	NA	NA	NA	NA	NA	NA	NA	no
PL 0206	Ba170826	2017-11-17	November	Foodstuff 06	Odd	4053	4053/1	Large	Chicken	Chicken	Chicken (leg)	National	Europe	Central Europe	switzerland	no	no	NA	NA	NA	NA	NA	NA	NA	no
PL 0210	Ba170830	2017-11-17	November	Foodstuff 06	Odd	4054	4054/1	Large	Chicken	Chicken	Chicken (leg)	National	Europe	Central Europe	switzerland	no	no	NA	NA	NA	NA	NA	NA	NA	no
PL 0212	Ba170832	2017-11-17	November	Foodstuff 06	Odd	4054	4054/2b	Small	Chicken	Chicken	Chicken (breast)	National	Europe	Central Europe	switzerland	no	no	NA	NA	NA	NA	NA	NA	NA	no
PL 0214	Ba170834	2017-11-17	November	Foodstuff 06	Odd	4055	4055/1	Large	Chicken	Chicken	Chicken (breast)	National	Europe	Central Europe	switzerland	no	no	NA	NA	NA	NA	NA	NA	NA	no
PL 0216	Ba170836	2017-11-17	November	Foodstuff 06	Odd	4055	4055/3	Large	Chicken	Chicken	Chicken (breast)	National	Europe	Central Europe	switzerland	no	no	NA	NA	NA	NA	NA	NA	NA	no
PL 0218	Ba170838	2017-11-17	November	Foodstuff 06	Odd	4056	4056/1	Large	Chicken	Chicken	Chicken (breast)	National	Europe	Central Europe	switzerland	no	no	NA	NA	NA	NA	NA	NA	NA	no
PL 0220	Ba170840	2017-11-17	November	Foodstuff 06	Odd	4056	4056/2b	Small	Chicken	Chicken	Chicken (wings)	National	Europe	Central Europe	switzerland	no	no	NA	NA	NA	NA	NA	NA	NA	no
PL 0221	Ba170841	2017-11-17	November	Foodstuff 06	Odd	4057	4057/1	Large	Chicken	Chicken	Chicken (breast)	National	Europe	Central Europe	switzerland	no	no	NA	NA	NA	NA	NA	NA	NA	no
PL 0226	Ba170846	2017-11-17	November	Foodstuff 06	Odd	4058	4058/3	Large	Chicken	Chicken	Chicken (mince)	National	Europe	Central Europe	switzerland	no	no	NA	NA	NA	NA	NA	NA	NA	no
PL 0228	Ba170848	2017-11-17	November	Foodstuff 06	Odd	4058	4058/4	Large	Chicken	Chicken	Chicken (leg)	National	Europe	Central Europe	switzerland	no	no	NA	NA	NA	NA	NA	NA	NA	no
PL 0230	Ba170850	2017-11-17	November	Foodstuff 06	Odd	4059	4059/1	Large	Greens	Herbs	Mint	National	Europe	Central Europe	switzerland	no	no	NA	NA	NA	NA	NA	NA	NA	no
PL 0231	Ba170851	2017-11-17	November	Foodstuff 06	Odd	4051	4051/USB	NA	Greens	Herbs	Oregano	National	Europe	Central Europe	switzerland	no	no	NA	NA	NA	NA	NA	NA	NA	no
PL 0234	Ba170880	2017-12-08	December	Foodstuff 07	Even	4001	4001/1	Large	Chicken	Chicken	Chicken (leg)	National	Europe	Central Europe	switzerland	no	no	NA	NA	NA	NA	NA	NA	NA	no
PL 0241	Ba170887	2017-12-08	December	Foodstuff 07	Even	4052	4052/1	Large	Chicken	Chicken	Chicken (wings)	National	Europe	Central Europe	switzerland	no	no	NA	NA	NA	NA	NA	NA	NA	no
PL 0249	Ba170895	2017-12-08	December	Foodstuff 07	Even	4054	4054/1	Large	Chicken	Chicken	Chicken (breast)	National	Europe	Central Europe	switzerland	no	no	NA	NA	NA	NA	NA	NA	NA	no
PL 0251	Ba170897	2017-12-08	December	Foodstuff 07	Even	4054	4054/2a	Small	Greens	Salad	Lettuce (iceberg)	National	Europe	Central Europe	switzerland	no	no	NA	NA	NA	NA	NA	NA	NA	no
PL 0254	Ba170900	2017-12-08	December	Foodstuff 07	Even	4055	4055/1	Large	Chicken	Chicken	Chicken (mince)	National	Europe	Central Europe	switzerland	no	no	NA	NA	NA	NA	NA	NA	NA	no
PL 0256	Ba170902	2017-12-08	December	Foodstuff 07	Even	4055	4055/2a	Small	Greens	Herbs	Parsley (flat)	National	Europe	Central Europe	switzerland	no	no	NA	NA	NA	NA	NA	NA	NA	no
PL 0264	Ba170910	2017-12-08	December	Foodstuff 07	Even	4057	4057/2	Small	Chicken	Chicken	Chicken (leg)	National	Europe	Central Europe	switzerland	no	no	NA	NA	NA	NA	NA	NA	NA	no
PL 0269	Ba170915	2017-12-09	December	Foodstuff 07	Even	4059	4059/1	Large	Chicken	Chicken	Chicken (breast)	National	Europe	Central Europe	switzerland	no	no	NA	NA	NA	NA	NA	NA	NA	no
PL 0282	Ba180010	2018-01-05	January	Foodstuff 08	Odd	4052	4052/1	Large	Chicken	Chicken	Chicken (breast)	International	Europe	Central Europe	Slovenia	no	no	NA	NA	NA	NA	NA	NA	NA	no
PL 0286	Ba180014	2018-01-05	January	Foodstuff 08	Odd	4053	4053/1	Large	Chicken	Chicken	Chicken (breast)	National	Europe	Central Europe	switzerland	no	no	NA	NA	NA	NA	NA	NA	NA	no
PL 0290	Ba180018	2018-01-05	January	Foodstuff 08	Odd	4054	4054/1	Large	Chicken	Chicken	Chicken (breast)	National	Europe	Central Europe	switzerland	no	no	NA	NA	NA	NA	NA	NA	NA	no
PL 0300	Ba180028	2018-01-05	January	Foodstuff 08	Odd	4056	4056/2b	Small	Chicken	Chicken	Chicken (leg)	National	Europe	Central Europe	switzerland	no	no	NA	NA	NA	NA	NA	NA	NA	no
PL 0303	Ba180031	2018-01-05	January	Foodstuff 08	Odd	4057	4057/2	Small	Chicken	Chicken	Chicken (leg)	National	Europe	Central Europe	switzerland	no	no	NA	NA	NA	NA	NA	NA	NA	no
PL 0308	Ba180036	2018-01-05	January	Foodstuff 08	Odd	4058	4058/4	Large	Chicken	Chicken	Chicken (breast)	National	Europe	Central Europe	switzerland	no	no	NA	NA	NA	NA	NA	NA	NA	no
PL 0314	Ba180064	2018-02-02	February	Foodstuff 09	Even	4001	4001/1	Large	Chicken	Chicken	Chicken (breast)	National	Europe	Central Europe	switzerland	no	no	NA	NA	NA	NA	NA	NA	NA	no
PL 0316	Ba180066	2018-02-02	February	Foodstuff 09	Even	4001	4001/2b	Small	Chicken	Chicken	Chicken (breast)	National	Europe	Central Europe	switzerland	no	no	NA	NA	NA	NA	NA	NA	NA	no
PL 0325	Ba180075	2018-02-02	February	Foodstuff 09	Even	4053	4053/1	Large	Chicken	Chicken	Chicken (wings)	National	Europe	Central Europe	switzerland	no	no	NA	NA	NA	NA	NA	NA	NA	no
PL 0329	Ba180079	2018-02-02	February	Foodstuff 09	Even	4054	4054/1	Large	Chicken	Chicken	Chicken (leg)	National	Europe	Central Europe	switzerland	no	no	NA	NA	NA	NA	NA	NA	NA	no
PL 0333	Ba180083	2018-02-02	February	Foodstuff 09	Even	4055	4055/1	Large	Chicken	Chicken	Chicken (breast)	National	Europe	Central Europe	switzerland	no	no	NA	NA	NA	NA	NA	NA	NA	no
PL 0340	Ba180090	2018-02-02	February	Foodstuff 09	Even	4056	4056/2b	Small	Chicken	Chicken	Chicken (breast)	International	Europe	Central Europe	Slovenia	no	no	NA	NA	NA	NA	NA	NA	NA	no
PL 0341	Ba180091	2018-02-02	February	Foodstuff 09	Even	4057	4057/1	Large	Chicken	Chicken	Chicken (breast)	National	Europe	Central Europe	switzerland	no	no	NA	NA	NA	NA	NA	NA	NA	no
PL 0348	Ba180098	2018-02-02	February	Foodstuff 09	Even	4058	4058/2	Large	Chicken	Chicken	Chicken (breast)	National	Europe	Central Europe	switzerland	no	no	NA	NA	NA	NA	NA	NA	NA	no
PL 0349	Ba180099	2018-02-02	February	Foodstuff 09	Even	4059	4059/1	Large	Chicken	Chicken	Chicken (breast)	International	Europe	Central Europe	Austria	no	no	NA	NA	NA	NA	NA	NA	NA	no
PL 0352	Ba180102	2018-02-02	February	Foodstuff 09	Even	4051	4051/USB	NA	Chicken	Chicken	Chicken (breast)	National	Europe	Central Europe	switzerland	no	no	NA	NA	NA	NA	NA	NA	NA	no
PL 0357	Ba180128	2018-03-09	March	Foodstuff 10	Odd	4051	4051/1	Large	Chicken	Chicken	Chicken (leg)	National	Europe	Central Europe	switzerland	no	no	NA	NA	NA	NA	NA	NA	NA	no
PL 0396	Ba180204	2018-04-06	April	Foodstuff 11	Even	4001	4001/2b	Small	Chicken	Chicken	Chicken (leg)	National	Europe	Central Europe	switzerland	no	no	NA	NA	NA	NA	NA	NA	NA	no
PL 0400	Ba180208	2018-04-06	April	Foodstuff 11	Even	4051	4051/2	Small	Chicken	Chicken	Chicken (breast)	National	Europe	Central Europe	switzerland	no	no	NA	NA	NA	NA	NA	NA	NA	no
PL 0406	Ba180214	2018-04-06	April	Foodstuff 11	Even	4053	4053/1	Large	Chicken	Chicken	Chicken (breast)	National	Europe	Central Europe	switzerland	no	no	NA	NA	NA	NA	NA	NA	NA	no
PL 0407	Ba180215	2018-04-06	April	Foodstuff 11	Even	4053	4053/2	Small	Chicken	Chicken	Chicken (leg)	National	Europe	Central Europe	switzerland	no	no	NA	NA	NA	NA	NA	NA	NA	no
PL 0413	Ba180221	2018-04-06	April	Foodstuff 11	Even	4055	4055/1	Large	Chicken	Chicken	Chicken (breast)	National	Europe	Central Europe	switzerland	no	no	NA	NA	NA	NA	NA	NA	NA	no
PL 0416	Ba180224	2018-04-06	April	Foodstuff 11	Even	4055	4055/2a	Small	Greens	Herbs	Parsley (flat)	National	Europe	Central Europe	switzerland	no	no	NA	NA	NA	NA	NA	NA	NA	no
PL 0418	Ba180226	2018-04-06	April	Foodstuff 11	Even	4056	4056/1	Large	Chicken	Chicken	Chicken (leg)	National	Europe	Central Europe	switzerland	no	no	NA	NA	NA	NA	NA	NA	NA	no
PL 0423	Ba180231	2018-04-06	April	Foodstuff 11	Even	4057	4057/2	Small	Chicken	Chicken	Chicken (leg)	National	Europe	Central Europe	switzerland	no	no	NA	NA	NA	NA	NA	NA	NA	no
PL 0426	Ba180234	2018-04-06	April	Foodstuff 11	Even	4058	4058/1	Large	Greens	Herbs	Ramsons	National	Europe	Central Europe	switzerland	no	no	NA	NA	NA	NA	NA	NA	NA	no
PL 0429	Ba180237	2018-04-06	April	Foodstuff 11	Even	4059	4059/1	Large	Chicken	Chicken	Chicken (breast)	International	Europe	Central Europe	Slovenia	no	no	NA	NA	NA	NA	NA	NA	NA	no
PL 0435	Ba180339	2018-05-04	May	Foodstuff 12	Odd	4001	4001/2a	Small	Greens	Salad	Lettuce (butterhead)	National	Europe	Central Europe	switzerland	no	no	NA	NA	NA	NA	NA	NA	NA	no
PL 0436	Ba180340	2018-05-04	May	Foodstuff 12	Odd	4001	4001/4a	Small	Chicken	Chicken	Chicken (breast)	National	Europe	Central Europe	switzerland	no	no	NA	NA	NA	NA	NA	NA	NA	no
PL 0437	Ba180341	2018-05-04	May	Foodstuff 12	Odd	4051	4051/1	Large	Greens	Herbs	Coriander	National	Europe	Central Europe	switzerland	no	no	NA	NA	NA	NA	NA	NA	NA	no
PL 0438	Ba180342	2018-05-04	May	Foodstuff 12	Odd	4051	4051/1	Large	Chicken	Chicken	Chicken (breast)	International	Europe	Central Europe	Hungary	no	no	NA	NA	NA	NA	NA	NA	NA	no
PL 0442	Ba180346	2018-05-04	May	Foodstuff 12	Odd	4052	4052/1	Large	Greens	Herbs	Chives	National	Europe	Central Europe	switzerland	no	no	NA	NA	NA	NA	NA	NA	NA	no
PL 0444	Ba180348	2018-05-04	May	Foodstuff 12	Odd	4052	4052/2b	Small	Chicken	Chicken	Chicken (leg)	National	Europe	Central Europe	switzerland	no	no	NA	NA	NA	NA	NA	NA	NA	no
PL 0446	Ba180350	2018-05-04	May	Foodstuff 12	Odd	4053	4053/1	Large	Chicken	Chicken	Chicken (breast)	National	Europe	Central Europe	switzerland	no	no	NA	NA	NA	NA	NA	NA	NA	no
PL 0447	Ba180351	2018-05-04	May	Foodstuff 12	Odd	4053	4053/2	Small	Greens	Herbs	Mint	National	Europe	Central Europe	switzerland	no	no	NA	NA	NA	NA	NA	NA	NA	no
PL 0448	Ba180352	2018-05-04	May	Foodstuff 12	Odd	4053	4053/2	Small	Chicken	Chicken	Chicken (leg)	National	Europe	Central Europe	switzerland	no	no	NA	NA	NA	NA	NA	NA	NA	no
PL 0449	Ba180353	2018-05-04	May	Foodstuff 12	Odd	4054	4054/1	Large	Chicken	Chicken	Chicken (breast)	International	Europe	Central Europe	Slovenia	no	no	NA	NA	NA	NA	NA	NA	NA	no
PL 0451	Ba180355	2018-05-04	May	Foodstuff 12	Odd	4054	4054/2a	Small	Greens	Salad	Lettuce (iceberg)	National	Europe	Central Europe	switzerland	no	no	NA	NA	NA	NA	NA	NA	NA	no
PL 0452	Ba180356	2018-05-04	May	Foodstuff 12	Odd	4054	4054/2b	Small	Chicken	Chicken	Chicken (leg)	National	Europe	Central Europe	switzerland	no	no	NA	NA	NA	NA	NA	NA	NA	no
PL 0454	Ba180358	2018-05-04	May	Foodstuff 12	Odd	4055	4055/1	Large	Chicken	Chicken	Chicken (wings)	National	Europe	Central Europe	switzerland	no	no	NA	NA	NA	NA	NA	NA	NA	no
PL 0457	Ba180361	2018-05-04	May	Foodstuff 12	Odd	4056	4056/1	Large	Chicken	Chicken	Chicken (wings)	National	Europe	Central Europe	switzerland	no	no	NA	NA	NA	NA	NA	NA	NA	no
PL 0460	Ba180364	2018-05-04	May	Foodstuff 12	Odd	4056	4056/2b	Small	Chicken	Chicken	Chicken (leg)	National	Europe	Central Europe	switzerland	no	no	NA	NA	NA	NA	NA	NA	NA	no
PL 0462	Ba180366	2018-05-04	May	Foodstuff 12	Odd	4057	4057/1	Large	Chicken	Chicken	Chicken (breast)	National	Europe	Central Europe	switzerland	no	no	NA	NA	NA	NA	NA	NA	NA	no
PL 0463	Ba180367	2018-05-04	May	Foodstuff 12	Odd	4057	4057/2	Small	Chicken	Chicken	Chicken (leg)	National	Europe	Central Europe	switzerland	no	no	NA	NA	NA	NA	NA	NA	NA	no
PL 0465	Ba180369	2018-05-04	May	Foodstuff 12	Odd	4058	4058/3	Large	Chicken	Chicken	Stewing hen	National	Europe	Central Europe	switzerland	no	no	NA	NA	NA	NA	NA	NA	NA	no
PL 0468	Ba180372	2018-05-04	May	Foodstuff 12	Odd	4058	4058/4	Large	Chicken	Chicken	Chicken (breast)	National	Europe	Central Europe	switzerland	no	no	NA	NA	NA	NA	NA	NA	NA	no
PL 0470	Ba180374	2018-05-04	May	Foodstuff 12	Odd	4059	4059/1	Large	Chicken	Chicken	Chicken (breast)	National	Europe	Central Europe	switzerland	no	yes	NA	NA	NA	NA	NA	NA	NA	no
PL 0472	Ba180376	2018-05-04	May	Foodstuff 12	Odd	4051	4051/USB	NA	Chicken	Chicken	Chicken (breast)	National	Europe	Central Europe	switzerland	no	no	NA	NA	NA	NA	NA	NA	NA	no
PL 0474	Ba180496	2018-06-08	June	Foodstuff 13	Even	4001	4001/1	Large	Chicken	Chicken	Chicken (breast)	National	Europe	Central Europe	switzerland	no	no	NA	NA	NA	NA	NA	NA	NA	no
PL 0476	Ba180498	2018-06-08	June	Foodstuff 13	Even	4001	4001/2b	Small	Chicken	Chicken	Chicken (leg)	National	Europe	Central Europe	switzerland	no	no	NA	NA	NA	NA	NA	NA	NA	no
PL 0478	Ba180500	2018-06-08	June	Foodstuff 13	Even	4051	4051/1	Large	Chicken	Chicken	Chicken (breast)	National	Europe	Central Europe	switzerland	no	no	NA	NA	NA	NA	NA	NA	NA	no
PL 0480	Ba180502	2018-06-08	June	Foodstuff 13	Even	4051	4051/2	Small	Chicken	Chicken	Chicken (breast)	National	Europe	Central Europe	switzerland	no	no	NA	NA	NA	NA	NA	NA	NA	no
PL 0490	Ba180512	2018-06-08	June	Foodstuff 13	Even	4054	4054/1	Large	Chicken	Chicken	Chicken (breast)	National	Europe	Central Europe	switzerland	no	no	NA	NA	NA	NA	NA	NA	NA	no
PL 0493	Ba180515	2018-06-08	June	Foodstuff 13	Even	4055	4055/1	Large	Greens	Herbs	Parsley	National	Europe	Central Europe	switzerland	no	no	NA	NA	NA	NA	NA	NA	NA	no
PL 0494	Ba180516	2018-06-08	June	Foodstuff 13	Even	4055	4055/1	Large	Chicken	Chicken	Chicken (leg)	National	Europe	Central Europe	switzerland	no	no	NA	NA	NA	NA	NA	NA	NA	no
PL 0501	Ba180523	2018-06-08	June	Foodstuff 13	Even	4057	4057/1	Large	Greens	Salad	Lettuce	National	Europe	Central Europe	switzerland	no	no	NA	NA	NA	NA	NA	NA	NA	no
PL 0502	Ba180524	2018-06-08	June	Foodstuff 13	Even	4057	4057/1	Large	Chicken	Chicken	Chicken (breast)	National	Europe	Central Europe	switzerland	no	no	NA	NA	NA	NA	NA	NA	NA	no
PL 0509	Ba180531	2018-06-08	June	Foodstuff 13	Even	4059	4059/1	Large	Greens	Herbs	Chives	National	Europe	Central Europe	switzerland	no	no	NA	NA	NA	NA	NA	NA	NA	no
PL 0511	Ba180533	2018-06-08	June	Foodstuff 13	Even	4051	4051/USB	NA	Greens	Herbs	Chervil	National	Europe	Central Europe	switzerland	no	no	NA	NA	NA	NA	NA	NA	NA	no
PL 0514	Ba180615	2018-08-03	August	Foodstuff 14	Even	4001	4001/1	Large	Greens	Herbs	Chives	National	Europe	Central Europe	switzerland	no	no	NA	NA	NA	NA	NA	NA	NA	no
PL 0515	Ba180616	2018-08-03	August	Foodstuff 14	Even	4001	4001/2a	Small	Greens	Herbs	Not specified	International	Europe	Central Europe	Germany	no	no	NA	NA	NA	NA	NA	NA	NA	no
PL 0517	Ba180618	2018-08-03	August	Foodstuff 14	Even	4051	4051/1	Large	Chicken	Chicken	Chicken (breast)	National	Europe	Central Europe	switzerland	no	no	NA	NA	NA	NA	NA	NA	NA	no
PL 0518	Ba180619	2018-08-03	August	Foodstuff 14	Even	4051	4051/1	Large	Greens	Herbs	Thyme	National	Europe	Central Europe	switzerland	no	no	NA	NA	NA	NA	NA	NA	NA	no
PL 0519	Ba180620	2018-08-03	August	Foodstuff 14	Even	4051	4051/2	Small	Greens	Herbs	Dill	National	Europe	Central Europe	switzerland	no	no	NA	NA	NA	NA	NA	NA	NA	no
PL 0524	Ba180625	2018-08-03	August	Foodstuff 14	Even	4052	4052/2b	Small	Chicken	Chicken	Chicken (wings)	National	Europe	Central Europe	switzerland	no	no	NA	NA	NA	NA	NA	NA	NA	no
PL 0531	Ba180632	2018-08-03	August	Foodstuff 14	Even	4054	4054/2a	Small	Greens	Vegetables	Spring onion	National	Europe	Central Europe	switzerland	no	no	NA	NA	NA	NA	NA	NA	NA	no
PL 0532	Ba180633	2018-08-03	August	Foodstuff 14	Even	4054	4054/2b	Small	Chicken	Chicken	Chicken (breast)	National	Europe	Central Europe	switzerland	no	no	NA	NA	NA	NA	NA	NA	NA	no
PL 0536	Ba180637	2018-08-03	August	Foodstuff 14	Even	4055	4055/2a	Small	Greens	Herbs	Parsley (flat)	National	Europe	Central Europe	switzerland	no	no	NA	NA	NA	NA	NA	NA	NA	no
PL 0537	Ba180638	2018-08-03	August	Foodstuff 14	Even	4056	4056/1	Large	Greens	Herbs	Parsley	National	Europe	Central Europe	switzerland	no	no	NA	NA	NA	NA	NA	NA	NA	no
PL 0540	Ba180641	2018-08-03	August	Foodstuff 14	Even	4056	4056/2b	Small	Chicken	Chicken	Chicken (wings)	National	Europe	Central Europe	switzerland	no	no	NA	NA	NA	NA	NA	NA	NA	no
PL 0542	Ba180643	2018-08-03	August	Foodstuff 14	Even	4057	4057/1	Large	Chicken	Chicken	Chicken (breast)	National	Europe	Central Europe	switzerland	no	no	NA	NA	NA	NA	NA	NA	NA	no
PL 0544	Ba180645	2018-08-03	August	Foodstuff 14	Even	4057	4057/2	Small	Chicken	Chicken	Chicken (leg)	National	Europe	Central Europe	switzerland	no	no	NA	NA	NA	NA	NA	NA	NA	no
PL 0546	Ba180647	2018-08-03	August	Foodstuff 14	Even	4058	4058/1	Large	Chicken	Chicken	Chicken (breast)	National	Europe	Central Europe	switzerland	no	no	NA	NA	NA	NA	NA	NA	NA	no
PL 0547	Ba180648	2018-08-03	August	Foodstuff 14	Even	4058	4058/2	Large	Chicken	Chicken	Chicken (breast)	National	Europe	Central Europe	switzerland	no	no	NA	NA	NA	NA	NA	NA	NA	no
PL 0552	Ba180653	2018-08-03	August	Foodstuff 14	Even	4051	4051/USB	NA	Chicken	Chicken	Chicken (breast)	National	Europe	Central Europe	switzerland	no	no	NA	NA	NA	NA	NA	NA	NA	no
PL 0555	Ba180682	2018-08-31	September	Foodstuff 15	Odd	4001	4001/2a	Small	Greens	Herbs	Dill	National	Europe	Central Europe	switzerland	no	no	NA	NA	NA	NA	NA	NA	NA	no
PL 0556	Ba180683	2018-08-31	September	Foodstuff 15	Odd	4001	4001/4a	Small	Chicken	Chicken	Chicken (breast)	National	Europe	Central Europe	switzerland	no	no	NA	NA	NA	NA	NA	NA	NA	no
PL 0577	Ba180704	2018-08-31	September	Foodstuff 15	Odd	4056	4056/1	Large	Greens	Herbs	Sage	National	Europe	Central Europe	switzerland	no	no	NA	NA	NA	NA	NA	NA	NA	no
PL 0583	Ba180710	2018-08-31	September	Foodstuff 15	Odd	4057	4057/2	Small	Chicken	Chicken	Chicken (leg)	National	Europe	Central Europe	switzerland	no	no	NA	NA	NA	NA	NA	NA	NA	no
PL 0591	Ba180718	2018-08-31	September	Foodstuff 15	Odd	4051	4051/USB	NA	Greens	Herbs	Oregano	National	Europe	Central Europe	switzerland	no	no	NA	NA	NA	NA	NA	NA	NA	no
PL 0600	Ba180756	2018-10-05	October	Foodstuff 16	Even	4051	4051/2	Small	Chicken	Chicken	Chicken (leg)	National	Europe	Central Europe	switzerland	no	no	NA	NA	NA	NA	NA	NA	NA	no
PL 0632	Ba180788	2018-10-05	October	Foodstuff 16	Even	4051	4051/USB	NA	Chicken	Chicken	Chicken (breast)	National	Europe	Central Europe	switzerland	no	no	NA	NA	NA	NA	NA	NA	NA	no
PL 0680	Ba180933	2018-12-07	December	Foodstuff 18	Even	4051	4051/2	Small	Chicken	Chicken	Chicken (leg)	National	Europe	Central Europe	switzerland	no	no	NA	NA	NA	NA	NA	NA	NA	no
PL 0692	Ba180945	2018-12-07	December	Foodstuff 18	Even	4054	4054/2b	Small	Chicken	Chicken	Chicken (breast)	National	Europe	Central Europe	switzerland	no	no	NA	NA	NA	NA	NA	NA	NA	no
PL 0704	Ba180957	2018-12-07	December	Foodstuff 18	Even	4057	4057/2	Small	Chicken	Chicken	Chicken (leg)	National	Europe	Central Europe	switzerland	no	no	NA	NA	NA	NA	NA	NA	NA	no
PL 0710	Ba180963	2018-12-07	December	Foodstuff 18	Even	4059	4059/1	Large	Chicken	Chicken	Chicken (breast)	National	Europe	Central Europe	switzerland	no	no	NA	NA	NA	NA	NA	NA	NA	no
PL 0717	BA190005	2019-01-11	January	Foodstuff 19	Odd	4051	4051/1	Large	Greens	Salad	Endive	National	Europe	Central Europe	switzerland	no	no	NA	NA	NA	NA	NA	NA	NA	no
PL 0720	BA190008	2019-01-11	January	Foodstuff 19	Odd	4051	4051/3	Small	Chicken	Chicken	Chicken (mince)	National	Europe	Central Europe	switzerland	no	no	NA	NA	NA	NA	NA	NA	NA	no
PL 0726	BA190014	2019-01-11	January	Foodstuff 19	Odd	4053	4053/1	Large	Chicken	Chicken	Chicken (breast)	National	Europe	Central Europe	switzerland	no	no	NA	NA	NA	NA	NA	NA	NA	no
PL 0731	BA190019	2019-01-11	January	Foodstuff 19	Odd	4054	4054/2a	Small	Greens	Herbs	Parsley	National	Europe	Central Europe	switzerland	no	no	NA	NA	NA	NA	NA	NA	NA	no
PL 0734	BA190022	2019-01-11	January	Foodstuff 19	Odd	4055	4055/1	Large	Chicken	Chicken	Chicken (leg)	National	Europe	Central Europe	switzerland	no	no	NA	NA	NA	NA	NA	NA	NA	no
PL 0736	BA190024	2019-01-11	January	Foodstuff 19	Odd	4055	4055/3	Large	Chicken	Chicken	Chicken (breast)	National	Europe	Central Europe	switzerland	no	no	NA	NA	NA	NA	NA	NA	NA	no
PL 0742	BA190030	2019-01-11	January	Foodstuff 19	Odd	4057	4057/1	Large	Chicken	Chicken	Chicken (breast)	National	Europe	Central Europe	switzerland	no	no	NA	NA	NA	NA	NA	NA	NA	no
PL 0746	BA190034	2019-01-11	January	Foodstuff 19	Odd	4058	4058/3	Large	Chicken	Chicken	Stewing hen	National	Europe	Central Europe	switzerland	no	no	NA	NA	NA	NA	NA	NA	NA	no
PL 0754	BA190075	2019-02-08	February	Foodstuff 20	Even	4001	4001/1	Large	Chicken	Chicken	Chicken (breast)	National	Europe	Central Europe	switzerland	no	no	NA	NA	NA	NA	NA	NA	NA	no
PL 0766	BA190087	2019-02-08	February	Foodstuff 20	Even	4053	4053/1	Large	Chicken	Chicken	Chicken (breast)	National	Europe	Central Europe	switzerland	no	no	NA	NA	NA	NA	NA	NA	NA	no
PL 0782	BA190103	2019-02-08	February	Foodstuff 20	Even	4057	4057/1	Large	Chicken	Chicken	Chicken (breast)	National	Europe	Central Europe	switzerland	no	no	NA	NA	NA	NA	NA	NA	NA	no
PL 0792	BA190113	2019-02-08	February	Foodstuff 20	Even	4051	4051/USB	NA	Chicken	Chicken	Chicken (breast)	National	Europe	Central Europe	switzerland	no	no	NA	NA	NA	NA	NA	NA	NA	no
PL 0797	BA190179	2019-03-01	March	Foodstuff 21	Odd	4051	4051/1	Large	Greens	Salad	Endive	National	Europe	Central Europe	switzerland	no	no	NA	NA	NA	NA	NA	NA	NA	no
PL 0800	BA190182	2019-03-01	March	Foodstuff 21	Odd	4051	4051/3	Small	Chicken	Chicken	Chicken (mince)	National	Europe	Central Europe	switzerland	no	no	NA	NA	NA	NA	NA	NA	NA	no
PL 0808	BA190190	2019-03-01	March	Foodstuff 21	Odd	4053	4053/2	Small	Chicken	Chicken	Chicken (wings)	National	Europe	Central Europe	switzerland	no	no	NA	NA	NA	NA	NA	NA	NA	no
PL 0812	BA190194	2019-03-01	March	Foodstuff 21	Odd	4054	4054/2b	Small	Chicken	Chicken	Chicken (breast)	National	Europe	Central Europe	switzerland	no	no	NA	NA	NA	NA	NA	NA	NA	no
PL 0816	BA190198	2019-03-01	March	Foodstuff 21	Odd	4055	4055/3	Large	Chicken	Chicken	Chicken (breast)	National	Europe	Central Europe	switzerland	no	no	NA	NA	NA	NA	NA	NA	NA	no
PL 0828	BA190210	2019-03-01	March	Foodstuff 21	Odd	4058	4058/4	Large	Chicken	Chicken	Chicken (breast)	National	Europe	Central Europe	switzerland	no	no	NA	NA	NA	NA	NA	NA	NA	no
PL 0830	BA190212	2019-03-01	March	Foodstuff 21	Odd	4059	4059/1	Large	Chicken	Chicken	Chicken (breast)	National	Europe	Central Europe	switzerland	no	no	NA	NA	NA	NA	NA	NA	NA	no
PL 0838	BA190262	2019-04-05	April	Foodstuff 22	Even	4051	4051/1	Large	Chicken	Chicken	Chicken (mince)	National	Europe	Central Europe	switzerland	no	no	NA	NA	NA	NA	NA	NA	NA	no
PL 0876	BA190366	2019-05-10	May	Foodstuff 23	Odd	4001	4001/4a	Small	Chicken	Chicken	Chicken (breast)	National	Europe	Central Europe	switzerland	no	no	NA	NA	NA	NA	NA	NA	NA	no
PL 0877	BA190367	2019-05-10	May	Foodstuff 23	Odd	4051	4051/1	Large	Greens	Salad	Endive	National	Europe	Central Europe	switzerland	no	no	NA	NA	NA	NA	NA	NA	NA	no
PL 0878	BA190368	2019-05-10	May	Foodstuff 23	Odd	4051	4051/1	Large	Chicken	Chicken	Chicken (mince)	National	Europe	Central Europe	switzerland	no	no	NA	NA	NA	NA	NA	NA	NA	no
PL 0884	BA190374	2019-05-10	May	Foodstuff 23	Odd	4052	4052/2b	Small	Chicken	Chicken	Chicken (breast)	National	Europe	Central Europe	switzerland	no	no	NA	NA	NA	NA	NA	NA	NA	no
PL 0895	BA190385	2019-05-10	May	Foodstuff 23	Odd	4055	4055/3	Large	Greens	Herbs	Rocket	National	Europe	Central Europe	switzerland	no	no	NA	NA	NA	NA	NA	NA	NA	no
PL 0897	BA190387	2019-05-10	May	Foodstuff 23	Odd	4056	4056/1	Large	Greens	Vegetables	Spring onion	National	Europe	Central Europe	switzerland	no	no	NA	NA	NA	NA	NA	NA	NA	no
PL 0902	BA190392	2019-05-10	May	Foodstuff 23	Odd	4057	4057/1	Large	Chicken	Chicken	Chicken (leg)	International	Europe	Central Europe	Germany	no	no	NA	NA	NA	NA	NA	NA	NA	no
PL 0908	BA190398	2019-05-10	May	Foodstuff 23	Odd	4058	4058/4	Large	Chicken	Chicken	Chicken (breast)	National	Europe	Central Europe	switzerland	no	no	NA	NA	NA	NA	NA	NA	NA	no
PL 0909	BA190399	2019-05-10	May	Foodstuff 23	Odd	4059	4059/1	Large	Greens	Herbs	Ramsons	National	Europe	Central Europe	switzerland	no	no	NA	NA	NA	NA	NA	NA	NA	no
PL 0910	BA190400	2019-05-10	May	Foodstuff 23	Odd	4059	4059/1	Large	Chicken	Chicken	Chicken (breast)	National	Europe	Central Europe	switzerland	no	no	NA	NA	NA	NA	NA	NA	NA	no
PL 0917	BA190526	2019-05-31	June	Foodstuff 24	Even	4051	4051/1	Large	Greens	Herbs	Mint	National	Europe	Central Europe	switzerland	no	no	NA	NA	NA	NA	NA	NA	NA	no
PL 0937	BA190546	2019-05-31	June	Foodstuff 24	Even	4056	4056/1	Large	Greens	Herbs	Tarragon	National	Europe	Central Europe	switzerland	no	no	NA	NA	NA	NA	NA	NA	NA	no
PL 0942	BA190551	2019-05-31	June	Foodstuff 24	Even	4057	4057/1	Large	Chicken	Chicken	Chicken (breast)	National	Europe	Central Europe	switzerland	no	no	NA	NA	NA	NA	NA	NA	NA	no
PL 0950	BA190559	2019-05-31	June	Foodstuff 24	Even	4059	4059/1	Large	Chicken	Chicken	Chicken (breast)	National	Europe	Central Europe	switzerland	no	no	NA	NA	NA	NA	NA	NA	NA	no

## Sheet: Table_S3
Table S3. ESBL-PE sample distribution acros food products.
Specific food product	ESBL-PE in food sample
	no ESBL isolates	>=1 ESBL isolates	Total
Basil	35	1	36
	97.22	2.78	100
Beetroot leaves	1	0	1
	100	0	100
Celery	4	0	4
	100	0	100
Chervil	13	0	13
	100	0	100
Chicken (breast)	213	80	293
	72.6	27.4	100
Chicken (leg)	82	23	105
	78.1	21.9	100
Chicken (mince)	14	6	20
	70	30	100
Chicken (stomach)	2	0	2
	100	0	100
Chicken (wings)	27	11	38
	71.05	28.95	100
	100	0	100
Chicory	1	0	1
	100	0	100
Chives	35	0	35
	100	0	100
Choi Sum	2	0	2
	100	0	100
Chrysanthemum	2	0	2
	100	0	100
Coriander	37	4	41
	90.24	9.76	100
Corn fowl	0	1	1
	0	100	100
Cress	20	0	20
	100	0	100
Dill	18	0	18
	100	0	100
Endive	5	0	5
	100	0	100
Fenchel	2	0	2
	100	0	100
Hot Chili	1	0	1
	100	0	100
Kai Choi	1	0	1
	100	0	100
Leek	8	0	8
	100	0	100
Lemon balm	1	0	1
	100	0	100
Lemon grass	3	0	3
	100	0	100
Lemon thyme	1	0	1
	100	0	100
Lettuce	4	0	4
	100	0	100
Lettuce (butterhead)	12	0	12
	100	0	100
Lettuce (iceberg)	11	0	11
	100	0	100
Lettuce (lambs)	21	2	23
	91.3	8.7	100
Lettuce (roman)	1	0	1
	100	0	100
Majoram	5	0	5
	100	0	100
Microgreens (peas-radisch-rocket)	1	0	1
	100	0	100
Mint	22	0	22
	100	0	100
Moleka	1	0	1
	100	0	100
Mung bean	1	1	2
	50	50	100
Not specified	1	0	1
	100	0	100
Oregano	6	0	6
	100	0	100
Pakwan	0	1	1
	0	100	100
Parsley	25	0	25
	100	0	100
Parsley (curly)	20	0	20
	100	0	100
Parsley (flat)	27	0	27
	100	0	100
Pennywort	1	0	1
	100	0	100
Purple Perilla	1	0	1
	100	0	100
Purslane	4	0	4
	100	0	100
Radicchio	4	0	4
	100	0	100
Ramsons	7	0	7
	100	0	100
Rocket	19	1	20
	95	5	100
Rosmarin	2	0	2
	100	0	100
Sage	7	1	8
	87.5	12.5	100
Salanova Crispy	1	0	1
	100	0	100
Savory	1	0	1
	100	0	100
Sorrel	1	0	1
	100	0	100
Spinach	10	0	10
	100	0	100
Spring onion	11	1	12
	91.67	8.33	100
Sprouts (alfalfa)	5	2	7
	71.43	28.57	100
Sprouts (bean)	2	0	2
	100	0	100
Sprouts (beetroot)	3	0	3
	100	0	100
Sprouts (mung bean)	3	2	5
	60	40	100
Sprouts (onion)	10	0	10
	100	0	100
Sprouts (pea-asparagus)	1	0	1
	100	0	100
Sprouts (radish)	4	1	5
	80	20	100
Stewing hen	11	1	12
	91.67	8.33	100
Tarragon	4	0	4
	100	0	100
Thai basil	4	0	4
	100	0	100
Thyme	3	0	3
	100	0	100
Water spinach	2	1	3
	66.67	33.33	100
Total	807	140	947
	85.22	14.78	100

## Sheet: Table_S4
Table S4. ESBL-PE sample distribution per country across food source and food production system.
Country	Chicken						Greens						TOTAL
	Bio			Non-bio			Bio			Non-bio
	ESBL-PE negative	ESBL-PE positive	TOTAL	ESBL-PE negative	ESBL-PE positive	TOTAL	ESBL-PE negative	ESBL-PE positive	TOTAL	ESBL-PE negative	ESBL-PE positive	TOTAL	ESBL-PE negative	ESBL-PE positive	TOTAL
France	1	2	3	10	2	12				28		28	39	4	43
	33.33	66.67	100	83.33	16.67	100				100		100	90.7	9.3	100
	7.14	20	12.5	2.99	1.79	2.68				6.97		6.8	4.83	2.86	4.54
The Netherlands										7		7	7		7
										100		100	100		100
										1.74		1.7	0.87		0.74
Italy				1		1	4		4	43	1	44	48	1	49
				100		100	100		100	97.73	2.27	100	97.96	2.04	100
				0.3		0.22	7.14		6.25	10.7	10	10.68	5.95	0.71	5.17
Spain							1		1	22		22	23		23
							100		100	100		100	100		100
							1.79		1.56	5.47		5.34	2.85		2.43
Swizterland	13	8	21	284	64	348	45	8	53	185	2	187	527	82	609
	61.9	38.1	100	81.61	18.39	100	84.91	15.09	100	98.93	1.07	100	86.54	13.46	100
	92.86	80	87.5	84.78	57.14	77.85	80.36	100	82.81	46.02	20	45.39	65.3	58.57	64.31
Hungary				7	17	24							7	17	24
				29.17	70.83	100							29.17	70.83	100
				2.09	15.18	5.37							0.87	12.14	2.53
Slovenia				10	13	23							10	13	23
				43.48	56.52	100							43.48	56.52	100
				2.99	11.61	5.15							1.24	9.29	2.43
Germany				12	7	19	3		3	2		2	17	7	24
				63.16	36.84	100	100		100	100		100	70.83	29.17	100
				3.58	6.25	4.25	5.36		4.69	0.5		0.49	2.11	5	2.53
Austria				1		1							1		1
				100		100							100		100
				0.3		0.22							0.12		0.11
Ukraine				1	3	4							1	3	4
				25	75	100							25	75	100
				0.3	2.68	0.89							0.12	2.14	0.42
Bulgaria					2	2								2	2
					100	100								100	100
					1.79	0.45								1.43	0.21
Morocco										49	1	50	49	1	50
										98	2	100	98	2	100
										12.19	10	12.14	6.07	0.71	5.28
Kenia										3		3	3		3
										100		100	100		100
										0.75		0.73	0.37		0.32
Ethiopia										1		1	1		1
										100		100	100		100
										0.25		0.24	0.12		0.11
South Africa										2		2	2		2
										100		100	100		100
										0.5		0.49	0.25		0.21
China										1		1	1		1
										100		100	100		100
										0.25		0.24	0.12		0.11
India										2		2	2		2
										100		100	100		100
										0.5		0.49	0.25		0.21
Thailand										19	3	22	19	3	22
										86.36	13.64	100	86.36	13.64	100
										4.73	30	5.34	2.35	2.14	2.32
Vietnam										5	2	7	5	2	7
										71.43	28.57	100	71.43	28.57	100
										1.24	20	1.7	0.62	1.43	0.74
Israel										11		11	11		11
										100		100	100		100
										2.74		2.67	1.36		1.16
Brazil				5	3	8							5	3	8
				62.5	37.5	100							62.5	37.5	100
				1.49	2.68	1.79							0.62	2.14	0.84
Multiple origins							3		3	2		2	5		5
							100		100	100		100	100		100
							5.36		4.69	0.5		0.49	0.62		0.53
Unknown				4	1	5				20	1	21	24	2	26
				80	20	100				95.24	4.76	100	92.31	7.69	100
				1.19	0.89	1.12				4.98	10	5.1	2.97	1.43	2.75
TOTAL	14	10	24	335	112	447	56	8	64	402	10	412	807	140	947
	58.33	41.67	100	74.94	25.06	100	87.5	12.5	100	97.57	2.43	100	85.22	14.78	100
	100	100	100	100	100	100	100	100	100	100	100	100	100	100	100
Table entries are cell frequencies and row percentages and column percentages. Missing categories ignored.

## Sheet: Table_S5
Table S5. ESBL-PE sample distribution per geographic region across food source and food production system.
Country	Chicken						Greens						TOTAL
	Bio			Non-bio			Bio			Non-bio
	ESBL-PE negative	ESBL-PE positive	TOTAL	ESBL-PE negative	ESBL-PE positive	TOTAL	ESBL-PE negative	ESBL-PE positive	TOTAL	ESBL-PE negative	ESBL-PE positive	TOTAL	ESBL-PE negative	ESBL-PE positive	TOTAL
Western Europe	1	2	3	10	2	12				35		35	46	4	50
	33.33	66.67	100	83.33	16.67	100				100		100	92	8	100
	7.14	20	12.5	2.99	1.79	2.68				8.71		8.5	5.7	2.86	5.28
Southern Europe				1		1	5		5	65	1	66	71	1	72
				100		100	100		100	98.48	1.52	100	98.61	1.39	100
				0.3		0.22	8.93		7.81	16.17	10	16.02	8.8	0.71	7.6
Central Europe	13	8	21	314	101	415	48	8	56	187	2	189	562	119	681
	61.9	38.1	100	75.66	24.34	100	85.71	14.29	100	98.94	1.06	100	82.53	17.47	100
	92.86	80	87.5	93.73	90.18	92.84	85.71	100	87.5	46.52	20	45.87	69.64	85	71.91
Eastern Europe				1	5	6							1	5	6
				16.67	83.33	100							16.67	83.33	100
				0.3	4.46	1.34							0.12	3.57	0.63
North Africa										49	1	50	49	1	50
										98	2	100	98	2	100
										12.19	10	12.14	6.07	0.71	5.28
Eastern Africa										4		4	4		4
										100		100	100		100
										1		0.97	0.5		0.42
Southern Africa										2		2	2		2
										100		100	100		100
										0.5		0.49	0.25		0.21
Oriental Asia										1		1	1		1
										100		100	100		100
										0.25		0.24	0.12		0.11
South Asia										2		2	2		2
										100		100	100		100
										0.5		0.49	0.25		0.21
Southeast Asia										24	5	29	24	5	29
										82.76	17.24	100	82.76	17.24	100
										5.97	50	7.04	2.97	3.57	3.06
Middle East										11		11	11		11
										100		100	100		100
										2.74		2.67	1.36		1.16
South America				5	3	8							5	3	8
				62.5	37.5	100							62.5	37.5	100
				1.49	2.68	1.79							0.62	2.14	0.84
Unknown				4	1	5				20	1	21	24	2	26
				80	20	100				95.24	4.76	100	92.31	7.69	100
				1.19	0.89	1.12				4.98	10	5.1	2.97	1.43	2.75
Multiple regions							3		3	2		2	5		5
							100		100	100		100	100		100
							5.36		4.69	0.5		0.49	0.62		0.53
TOTAL	14	10	24	335	112	447	56	8	64	402	10	412	807	140	947
	58.33	41.67	100	74.94	25.06	100	87.5	12.5	100	97.57	2.43	100	85.22	14.78	100
	100	100	100	100	100	100	100	100	100	100	100	100	100	100	100
Table entries are cell frequencies and row percentages and column percentages. Missing categories ignored.

## Sheet: Table_S6
Table S6. ESBL-PE sample distribution in international and national production places .
national/international food production	esbl in food sample
	no ESBL isolates	>=1 ESBL isolates	Total
International	255	56	311
	81.99	18.01	100
National	528	82	610
	86.56	13.44	100
Unknown	24	2	26
	92.31	7.69	100
Total	807	140	947
	85.22	14.78	100
First row has frequencies and second row has row percentages
p = .1068521114494472; Cramer's V = .0687236102606674

## Sheet: Table_S7
Table S7. ESBL-PE sample distribution per country across food source.
Region	Greens			Chicken			Total
	ESBL-PE negative	ESBL-PE positive	TOTAL	ESBL-PE negative	ESBL-PE positive	TOTAL	ESBL-PE negative	ESBL-PE positive	TOTAL
France	28		28	11	4	15	39	4	43
	100		100	73.33	26.67	100	90.7	9.3	100
	6.11		5.88	3.15	3.28	3.18	4.83	2.86	4.54
The Netherlands	7		7				7		7
	100		100				100		100
	1.53		1.47				0.87		0.74
Italy	47	1	48	1		1	48	1	49
	97.92	2.08	100	100		100	97.96	2.04	100
	10.26	5.56	10.08	0.29		0.21	5.95	0.71	5.17
Spain	23		23				23		23
	100		100				100		100
	5.02		4.83				2.85		2.43
Swizterland	230	10	240	297	72	369	527	82	609
	95.83	4.17	100	80.49	19.51	100	86.54	13.46	100
	50.22	55.56	50.42	85.1	59.02	78.34	65.3	58.57	64.31
Hungary				7	17	24	7	17	24
				29.17	70.83	100	29.17	70.83	100
				2.01	13.93	5.1	0.87	12.14	2.53
Slovenia				10	13	23	10	13	23
				43.48	56.52	100	43.48	56.52	100
				2.87	10.66	4.88	1.24	9.29	2.43
Germany	5		5	12	7	19	17	7	24
	100		100	63.16	36.84	100	70.83	29.17	100
	1.09		1.05	3.44	5.74	4.03	2.11	5	2.53
Austria				1		1	1		1
				100		100	100		100
				0.29		0.21	0.12		0.11
Ukraine				1	3	4	1	3	4
				25	75	100	25	75	100
				0.29	2.46	0.85	0.12	2.14	0.42
Bulgaria					2	2		2	2
					100	100		100	100
					1.64	0.42		1.43	0.21
Morocco	49	1	50				49	1	50
	98	2	100				98	2	100
	10.7	5.56	10.5				6.07	0.71	5.28
Kenia	3		3				3		3
	100		100				100		100
	0.66		0.63				0.37		0.32
Ethiopia	1		1				1		1
	100		100				100		100
	0.22		0.21				0.12		0.11
South Africa	2		2				2		2
	100		100				100		100
	0.44		0.42				0.25		0.21
China	1		1				1		1
	100		100				100		100
	0.22		0.21				0.12		0.11
India	2		2				2		2
	100		100				100		100
	0.44		0.42				0.25		0.21
Thailand	19	3	22				19	3	22
	86.36	13.64	100				86.36	13.64	100
	4.15	16.67	4.62				2.35	2.14	2.32
Vietnam	5	2	7				5	2	7
	71.43	28.57	100				71.43	28.57	100
	1.09	11.11	1.47				0.62	1.43	0.74
Israel	11		11				11		11
	100		100				100		100
	2.4		2.31				1.36		1.16
Brazil				5	3	8	5	3	8
				62.5	37.5	100	62.5	37.5	100
				1.43	2.46	1.7	0.62	2.14	0.84
Multiple origins	5		5				5		5
	100		100				100		100
	1.09		1.05				0.62		0.53
Unknown	20	1	21	4	1	5	24	2	26
	95.24	4.76	100	80	20	100	92.31	7.69	100
	4.37	5.56	4.41	1.15	0.82	1.06	2.97	1.43	2.75
TOTAL	458	18	476	349	122	471	807	140	947
	96.22	3.78	100	74.1	25.9	100	85.22	14.78	100
	100	100	100	100	100	100	100	100	100

## Sheet: Table_S8
Table S8. ESBL-PE sample distribution per geographic region across food source.
Region	Greens			Chicken			Total
	ESBL-PE negative	ESBL-PE positive	TOTAL	ESBL-PE negative	ESBL-PE positive	TOTAL	ESBL-PE negative	ESBL-PE positive	TOTAL
Western Europe	35		35	11	4	15	46	4	50
	100		100	73.33	26.67	100	92	8	100
	7.64		7.35	3.15	3.28	3.18	5.7	2.86	5.28
Southern Europe	70	1	71	1		1	71	1	72
	98.59	1.41	100	100		100	98.61	1.39	100
	15.28	5.56	14.92	0.29		0.21	8.8	0.71	7.6
Central Europe	235	10	245	327	109	436	562	119	681
	95.92	4.08	100	75	25	100	82.53	17.47	100
	51.31	55.56	51.47	93.7	89.34	92.57	69.64	85	71.91
Eastern Europe				1	5	6	1	5	6
				16.67	83.33	100	16.67	83.33	100
				0.29	4.1	1.27	0.12	3.57	0.63
North Africa	49	1	50				49	1	50
	98	2	100				98	2	100
	10.7	5.56	10.5				6.07	0.71	5.28
Eastern Africa	4		4				4		4
	100		100				100		100
	0.87		0.84				0.5		0.42
Southern Africa	2		2				2		2
	100		100				100		100
	0.44		0.42				0.25		0.21
Oriental Asia	1		1				1		1
	100		100				100		100
	0.22		0.21				0.12		0.11
South Asia	2		2				2		2
	100		100				100		100
	0.44		0.42				0.25		0.21
Southeast Asia	24	5	29				24	5	29
	82.76	17.24	100				82.76	17.24	100
	5.24	27.78	6.09				2.97	3.57	3.06
Middle East	11		11				11		11
	100		100				100		100
	2.4		2.31				1.36		1.16
South America				5	3	8	5	3	8
				62.5	37.5	100	62.5	37.5	100
				1.43	2.46	1.7	0.62	2.14	0.84
Unknown	20	1	21	4	1	5	24	2	26
	95.24	4.76	100	80	20	100	92.31	7.69	100
	4.37	5.56	4.41	1.15	0.82	1.06	2.97	1.43	2.75
Multiple regions	5		5				5		5
	100		100				100		100
	1.09		1.05				0.62		0.53
TOTAL	458	18	476	349	122	471	807	140	947
	96.22	3.78	100	74.1	25.9	100	85.22	14.78	100
	100	100	100	100	100	100	100	100	100
Table entries are cell frequencies and row percentages and column percentages. Missing categories ignored.
